# Supplementary material for: Detection of diabetic retinopathy using a fusion of textural and ridgelet features of retinal images and sequential minimal optimization classifier
Source: PeerJ Comput Sci. 2021 May 7;7:e456. doi: 10.7717/peerj-cs.456 (PMC8114804; doi:10.7717/peerj-cs.456)
Supplement: Supplemental Information 1 — Code of implemented method (in MATLAB). [file peerj-cs-07-456-s001.zip]

Archive with 22 entries (21 files):
- Diabetic Code/
- Diabetic Code/DBFeature1.m
- Diabetic Code/FeatureExtract.m
- Diabetic Code/findmaxnum.m
- Diabetic Code/GLCMFeatures.m
- Diabetic Code/GlobalFeatures.m
- Diabetic Code/GLRLMFeatures.m
- Diabetic Code/grayrlmatrix.m
- Diabetic Code/imoverlay.m
- Diabetic Code/isodata.m
- Diabetic Code/LBP_find.m
- Diabetic Code/main1.m
- Diabetic Code/NB1.m
- Diabetic Code/order7.m
- Diabetic Code/rle_0.m
- Diabetic Code/rle_45.m
- Diabetic Code/segmentRetina.m
- Diabetic Code/SVM1.m
- Diabetic Code/Test1.m
- Diabetic Code/Test2.m
- Diabetic Code/Test3.m
- Diabetic Code/zigzag.m
