# Supplementary material for: Detection of diabetic retinopathy using a fusion of textural and ridgelet features of retinal images and sequential minimal optimization classifier
Source: PeerJ Comput Sci. 2021 May 7;7:e456. doi: 10.7717/peerj-cs.456 (PMC8114804; doi:10.7717/peerj-cs.456)
Supplement: Supplemental Information 1 — Code of implemented method (in MATLAB). [file peerj-cs-07-456-s001.zip › Diabetic Code/DBFeature1.m]

clc;
warning off
dbstop if error


%% Feature extraction - normal
tic
%file1 = dir('.\diaret_norm\*.png');
file1 = dir('.\kag_norm\*.png');

for In = 1 : length(file1)
 
          
          %PreImage = (imread(['.\diaret_norm\' file1(In).name ]));
          PreImage = (imread(['.\kag_norm\' file1(In).name ]));
          
          Feature = FeatureExtract(PreImage,0) ;       
       
         %% Combain all feature
       
          Feat1_db1{In,1} = real(Feature);
          Feat1_db1{In,2} = [file1(In).name ];
          
          %Feat1_db2{In,1} = real(Feature);
          %Feat1_db2{In,2} = [file1(In).name ];
         
          Len1(In) = length(Feat1_db1{In,1});
          In
          
end

%% Feature extraction - DR

%file2 = dir('.\diaret_DR\*.png');
file2 = dir('.\kag_DR\*.png');

for In = 1 : length(file2)
 
          
          %PreImage = (imread(['.\diaret_DR\' file2(In).name ]));
          PreImage = (imread(['.\kag_DR\' file2(In).name ]));
          
          Feature = FeatureExtract(PreImage,1) ;       
       
         %% Combain all feature
       
          Feat2_db1{In,1} = real(Feature);
          Feat2_db1{In,2} = [file2(In).name ];
          
          %Feat2_db2{In,1} = real(Feature);
          %Feat2_db2{In,2} = [file2(In).name ];
         
          Len2(In) = length(Feat2_db1{In,1});
          In          
          
end


max_v1 = max(Len1);

for i = 1 : size(Feat1_db1,1)
    
    if ~isequal(length(Feat1_db1{i,1}),max_v1)
        S = Feat1_db1{i,1} ;
        S(end+1:max_v1) = 0;
        Feat1_db1{i,1} = S ;
        clear S
    end 
end


max_v2 = max(Len2);

for i = 1 : size(Feat2_db1,1)
    
    if ~isequal(length(Feat2_db1{i,1}),max_v2)
        S = Feat2_db1{i,1} ;
        S(end+1:max_v2) = 0;
        Feat2_db1{i,1} = S ;
        clear S
    end 
end

time1=toc;
time1
%save Feat1_db1 Feat1_db1
%save Feat2_db1 Feat2_db1
