# Supplementary material for: Detection of diabetic retinopathy using a fusion of textural and ridgelet features of retinal images and sequential minimal optimization classifier
Source: PeerJ Comput Sci. 2021 May 7;7:e456. doi: 10.7717/peerj-cs.456 (PMC8114804; doi:10.7717/peerj-cs.456)
Supplement: Supplemental Information 1 — Code of implemented method (in MATLAB). [file peerj-cs-07-456-s001.zip › Diabetic Code/FeatureExtract.m]

function  Feat = FeatureExtract(orgImg,cls)     
    %I=rgb2gray(orgImg);
    
    [I,LBP]=LBP_find(orgImg);
        
    
    glcms = graycomatrix(I); 
    glcmft=GLCMFeatures(glcms);
    
    gl=grayrlmatrix(I);
    glrlm=GLRLMFeatures(gl);
    
    globalft=GlobalFeatures(glcms,8);
    %{
    glcmft
    glrlm(1,:)
    globalft
    LBP
    cls
    %}
    Feat=[glcmft glrlm(1,:) globalft LBP cls];
   
end
