# Supplementary material for: Detection of diabetic retinopathy using a fusion of textural and ridgelet features of retinal images and sequential minimal optimization classifier
Source: PeerJ Comput Sci. 2021 May 7;7:e456. doi: 10.7717/peerj-cs.456 (PMC8114804; doi:10.7717/peerj-cs.456)
Supplement: Supplemental Information 1 — Code of implemented method (in MATLAB). [file peerj-cs-07-456-s001.zip › Diabetic Code/findmaxnum.m]

function maxnum=findmaxnum(seq)
if iscell(seq)
    numseq=length(seq);
    maxnum=1;
    for i=1:numseq
        temp = seq{i};
        numseq = length(temp);
        if numseq > maxnum
            maxnum =numseq;
        end
    end
else
    error('I was only designed to handle cell sequence')
end
