# Supplementary material for: Detection of diabetic retinopathy using a fusion of textural and ridgelet features of retinal images and sequential minimal optimization classifier
Source: PeerJ Comput Sci. 2021 May 7;7:e456. doi: 10.7717/peerj-cs.456 (PMC8114804; doi:10.7717/peerj-cs.456)
Supplement: Supplemental Information 1 — Code of implemented method (in MATLAB). [file peerj-cs-07-456-s001.zip › Diabetic Code/grayrlmatrix.m]

function [GLRLMS,SI]= grayrlmatrix(varargin)
[I, Offset, NL, GL] = ParseInputs(varargin{:});

if GL(2) == GL(1)
    SI = ones(size(I));
else
    slope = (NL-1) / (GL(2) - GL(1));
    intercept = 1 - (slope*(GL(1)));
    SI = round(imlincomb(slope,I,intercept,'double'));
end

SI(SI > NL) = NL;
SI(SI < 1) = 1;

numOffsets = size(Offset,1);
if NL ~= 0

    for k = 1 : numOffsets
        GLRLMS{k} = computeGLRLM(SI,Offset(k),NL);
    end
else
    GLRLMS = [];
end

function oneGLRLM = computeGLRLM(si,offset,nl)

switch offset
    case 1

        oneGLRLM = rle_0(si,nl);
    case 2
        
        seq = zigzag(si);
        oneGLRLM  = rle_45(seq,nl);
    case 3
        
        oneGLRLM = rle_0(si',nl);
    case 4
        
        seq = zigzag(fliplr(si));
        oneGLRLM = rle_45(seq,nl);
    otherwise
        error('Only 4 directions supported')
end

function [I, offset, nl, gl] = ParseInputs(varargin)
iptchecknargin(1,7,nargin,mfilename);

I = varargin{1};
iptcheckinput(I,{'logical','numeric'},{'2d','real','nonsparse'}, ...
    mfilename,'I',1);
offset = [1;2;3;4];

if islogical(I)
    nl = 2;
else
    nl = 8;
end
gl = getrangefromclass(I);

if nargin ~= 1
    paramStrings = {'Offset','NumLevels','GrayLimits'};
    for k = 2:2:nargin
        param = lower(varargin{k});
        inputStr = iptcheckstrs(param, paramStrings, mfilename, 'PARAM', k);
        idx = k + 1;  
        if idx > nargin
            eid = sprintf('Images:%s:missingParameterValue', mfilename);
            msg = sprintf('Parameter ''%s'' must be followed by a value.', inputStr);
            error(eid,'%s', msg);
        end
        switch (inputStr)
            case 'Offset'
                offset = varargin{idx};
                iptcheckinput(offset,{'logical','numeric'},...
                    {'d','nonempty','integer','real'},...
                    mfilename, 'OFFSET', idx);
                
                if size(offset,2) ~= 1
                    eid = sprintf('Images:%s:invalidOffsetSize',mfilename);
                    msg = 'OFFSET must be an n x 1 array.';
                    error(eid,'%s',msg);
                end
                offset = double(offset);
            case 'NumLevels'
                nl = varargin{idx};
                iptcheckinput(nl,{'logical','numeric'},...
                    {'real','integer','nonnegative','nonempty','nonsparse'},...
                    mfilename, 'NL', idx);
                if numel(nl) > 1
                    eid = sprintf('Images:%s:invalidNumLevels',mfilename);
                    msg = 'NL cannot contain more than one element.';
                    error(eid,'%s',msg);
                elseif islogical(I) && nl ~= 2
                    eid = sprintf('Images:%s:invalidNumLevelsForBinary',mfilename);
                    msg = 'NL must be two for a binary image.';
                    error(eid,'%s',msg);
                end
                nl = double(nl);
            case 'GrayLimits'
                gl = varargin{idx};
                iptcheckinput(gl,{'logical','numeric'},{'vector','real'},...
                    mfilename, 'GL', idx);
                if isempty(gl)
                    gl = [min(I(:)) max(I(:))];
                elseif numel(gl) ~= 2
                    eid = sprintf('Images:%s:invalidGrayLimitsSize',mfilename);
                    msg = 'GL must be a two-element vector.';
                    error(eid,'%s',msg);
                end
                gl = double(gl);
        end
    end
end
