# Supplementary material for: Detection of diabetic retinopathy using a fusion of textural and ridgelet features of retinal images and sequential minimal optimization classifier
Source: PeerJ Comput Sci. 2021 May 7;7:e456. doi: 10.7717/peerj-cs.456 (PMC8114804; doi:10.7717/peerj-cs.456)
Supplement: Supplemental Information 1 — Code of implemented method (in MATLAB). [file peerj-cs-07-456-s001.zip › Diabetic Code/isodata.m]

function level=isodata(I)
% Convert all N-D arrays into a single column.  Convert to uint8 for
% fastest histogram computation.
I = im2uint8(I(:));

% STEP 1: Compute mean intensity of image from histogram, set T=mean(I)
[counts,N]=imhist(I);
i=1;
mu=cumsum(counts);
T(i)=(sum(N.*counts))/mu(end);
T(i)=round(T(i));

% STEP 2: compute Mean above T (MAT) and Mean below T (MBT) using T from
% step 1
mu2=cumsum(counts(1:T(i)));
MBT=sum(N(1:T(i)).*counts(1:T(i)))/mu2(end);

mu3=cumsum(counts(T(i):end));
MAT=sum(N(T(i):end).*counts(T(i):end))/mu3(end);
i=i+1;
% new T = (MAT+MBT)/2
T(i)=round((MAT+MBT)/2);

% STEP 3 to n: repeat step 2 if T(i)~=T(i-1)
while abs(T(i)-T(i-1))>=1
    mu2=cumsum(counts(1:T(i)));
    MBT=sum(N(1:T(i)).*counts(1:T(i)))/mu2(end);
    
    mu3=cumsum(counts(T(i):end));
    MAT=sum(N(T(i):end).*counts(T(i):end))/mu3(end);
    
    i=i+1;
    T(i)=round((MAT+MBT)/2); 
    Threshold=T(i);
end

 % Normalize the threshold to the range [i, 1].
level = (Threshold - 1) / (N(end) - 1);
