# Supplementary material for: Detection of diabetic retinopathy using a fusion of textural and ridgelet features of retinal images and sequential minimal optimization classifier
Source: PeerJ Comput Sci. 2021 May 7;7:e456. doi: 10.7717/peerj-cs.456 (PMC8114804; doi:10.7717/peerj-cs.456)
Supplement: Supplemental Information 1 — Code of implemented method (in MATLAB). [file peerj-cs-07-456-s001.zip › Diabetic Code/main1.m]

clc;
%I = imread('00cc2b75cddd_no.png');
%{
I=imread('0f96c358a250_s1.png');

size(I)
figure, imshow(I);title('Input retina image');

gr = rgb2gray(I);
figure, imshow(gr);title('Gray retina image');

%}


load Feat1_db1;
load Feat2_db1;
%orgImg=imread('diaret_DR\\image001.png');
%orgImg=imread('diaret_norm\\image030.png');


%load Feat1_db2;
%load Feat2_db2;
%orgImg=imread('kag_DR\\0f96c358a250.png');
%orgImg=imread('input1\\7c2e852171c0_no.png');
%orgImg=imread('input1\\4abca30b676b_pdr.png');
%orgImg=imread('diaret_norm\\image030.png');

orgImg=imread('kag_DR//0104b032c141.png');
%orgImg = imread('kag_norm//0e0003ddd8df.png'); % ok

figure,
imshow(orgImg);
I1=orgImg;

%I=rgb2gray(orgImg);
[I,LBP]=LBP_find(orgImg);

tic
glcms = graycomatrix(I); 
glcmft=GLCMFeatures(glcms);
time1=toc;

tic
gl=grayrlmatrix(I);
glrlm=GLRLMFeatures(gl);
time2=toc;
    
globalft=GlobalFeatures(glcms,8);
    
qft=[glcmft glrlm(1,:) globalft LBP];

disp('Features');
glcmft
glrlm

time1
time2

qft


k=1;
for i=1:length(Feat1_db1)
    in(k,:)=Feat1_db1{i,1};
    k=k+1;
end

for i=1:length(Feat2_db1)
    in(k,:)=Feat2_db1{i,1};
    k=k+1;
end

tic;
[misclass1, acc1,pre]=NB1(in,qft);
time1=toc;

tic;
[misclass2, acc2]=SVM1(in,qft);
time2=toc;

if(pre==1)
    disp('DR');
else
    disp('normal');
end

acc1
acc2

in
