# Supplementary material for: Detection of diabetic retinopathy using a fusion of textural and ridgelet features of retinal images and sequential minimal optimization classifier
Source: PeerJ Comput Sci. 2021 May 7;7:e456. doi: 10.7717/peerj-cs.456 (PMC8114804; doi:10.7717/peerj-cs.456)
Supplement: Supplemental Information 1 — Code of implemented method (in MATLAB). [file peerj-cs-07-456-s001.zip › Diabetic Code/order7.m]

function [v ] = order7(M,t,v1,v2)
M=double(M);
[m n]=size(M);

for i=1:m
    for j=1:n
        if M(i,j)>=t && ((M(i,j)-t)/M(i,j))>=v1
    v(i,j)=(M(i,j)-t)/M(i,j);
elseif M(i,j)>=t && ((M(i,j)-t)/M(i,j))<v1
    v(i,j)=v1;
elseif M(i,j)>2 && M(i,j)<t && (M(i,j)/t)>=v2
   v(i,j)=v2;
elseif M(i,j)>2 && M(i,j)<t && (M(i,j)/t)<v2
    v(i,j)=(M(i,j)/t);
        elseif 0<=M(i,j)<=2 
            v(i,j)=0;
        end
        
        
    end 
end 

end
