# Supplementary material for: Detection of diabetic retinopathy using a fusion of textural and ridgelet features of retinal images and sequential minimal optimization classifier
Source: PeerJ Comput Sci. 2021 May 7;7:e456. doi: 10.7717/peerj-cs.456 (PMC8114804; doi:10.7717/peerj-cs.456)
Supplement: Supplemental Information 1 — Code of implemented method (in MATLAB). [file peerj-cs-07-456-s001.zip › Diabetic Code/rle_45.m]

function oneglrlm = rle_45(seq,NL)
m =length(seq);

n = findmaxnum(seq);

oneglrlm=zeros(NL,n);
for i=1:m
    x=seq{i};

    index = [ find(x(1:end-1) ~= x(2:end)), length(x) ];
    len = diff([ 0 index ]); 
    val = x(index);          
    temp =accumarray([val;len]',1,[NL n]);
    oneglrlm = temp + oneglrlm; 
end
