# Supplementary material for: Detection of diabetic retinopathy using a fusion of textural and ridgelet features of retinal images and sequential minimal optimization classifier
Source: PeerJ Comput Sci. 2021 May 7;7:e456. doi: 10.7717/peerj-cs.456 (PMC8114804; doi:10.7717/peerj-cs.456)
Supplement: Supplemental Information 1 — Code of implemented method (in MATLAB). [file peerj-cs-07-456-s001.zip › Diabetic Code/SVM1.m]

function [misclass1, acc1]=SVM1(A,Qry)

    [m, n]=size(A);
    data1=A(:,1:end-1);
    cls=A(:,end);
    cl = fitcsvm(data1,cls,'KernelFunction','linear',...
    'BoxConstraint',Inf,'ClassNames',[0,1]);
    
    %CVMdl1 = crossval(cl,'leaveout','on');
    CVMdl1 = crossval(cl);
    yfit = kfoldPredict(CVMdl1);
    
    misclass1 = kfoldLoss(CVMdl1);
    
    [k1,k2]=size(yfit);
    cr=0;
    for i=1:k1
        if(yfit(i,1)==cl.Y(i,1))
            cr=cr+1;   
        end
    end
    acc1=(cr/m)*100;
       
end
