# Supplementary material for: Detection of diabetic retinopathy using a fusion of textural and ridgelet features of retinal images and sequential minimal optimization classifier
Source: PeerJ Comput Sci. 2021 May 7;7:e456. doi: 10.7717/peerj-cs.456 (PMC8114804; doi:10.7717/peerj-cs.456)
Supplement: Supplemental Information 1 — Code of implemented method (in MATLAB). [file peerj-cs-07-456-s001.zip › Diabetic Code/Test2.m]

clc;
%I = imread('input1//00cc2b75cddd_no.png');
%I = imread('diaret_DR//image005.png');
%I = imread('diaret_DR//image056.png');
%I=imread('0f96c358a250_s1.png');

%I = imread('kag_DR//0f96c358a250.png');
I=imread('kag_DR//0104b032c141.png');
%I = imread('kag_norm//0e0003ddd8df.png'); % ok

figure, imshow(I);title('Input retina image');
R=I(:,:,1);
G=I(:,:,2);
B=I(:,:,3);

%figure,imshow(R);title('red CHANNEL COMPONENT');
figure,imshow(G);title('GREEN CHANNEL COMPONENT');
%figure,imshow(B);title('blue CHANNEL COMPONENT');

J=adapthisteq(G);
figure,imshow(J);title('hist');


sp=fspecial('laplacian');
M=imfilter(G,sp);
figure, imshow(M);title('filter image');


%---apply  eqn (1) morphological closing operation for removing blobs
se=strel('disk',5);           
C=imbothat(G,se);
figure,imshow(C,[]);title('FUNDUS REGION AFTER APPLYING MORPHOLOGICAL BOTTOM HAT');
%----------------------------------------------------
se=strel('disk',8);           
H=imtophat(G,se);
figure,imshow(H,[]);title('FUNDUS REGION AFTER APPLYING MORPHOLOGICAL TOP HAT');

seg = segmentRetina(G);
figure,imshow(seg);title('Segmented ');

tmp=im2bw(H-C,.2);
figure,imshow(G);hold on;
u=contour(tmp,'b');
