# Supplementary material for: Detection of diabetic retinopathy using a fusion of textural and ridgelet features of retinal images and sequential minimal optimization classifier
Source: PeerJ Comput Sci. 2021 May 7;7:e456. doi: 10.7717/peerj-cs.456 (PMC8114804; doi:10.7717/peerj-cs.456)
Supplement: Supplemental Information 1 — Code of implemented method (in MATLAB). [file peerj-cs-07-456-s001.zip › Diabetic Code/Test3.m]

clc;
%I = imread('00cc2b75cddd_no.png');
%I=imread('0f96c358a250_s1.png');
%I=imread('diaret_DR\\image001.png');
%I=imread('diaret_norm\\image030.png');
I = imread('diaret_DR\\image056.png');

figure, imshow(I);title('Input retina image');

I=I(:,:,2);
I=imresize(I,[200 200]);
L=double(I);
% % lapale
sp=fspecial('laplacian');
M=imfilter(I,sp);

figure, imshow(M);title('filter image');

% to find average gradient Q
Q=mean(mean(M));

t=191.25;
T=M>t;
BW = bwareaopen(T,2);


N=BW;
[m n]=size(N);
ed=[];
tex=[];
p=0;
q=0;
for i=1:m
 for   j=1:n
     if N(i,j)==0
         p=p+1;
         tex(p)=I(i,j);
     else
         q=q+1;
         ed(q)=M(i,j);
     end
     
 end
end

Med=mean(ed(:));
Mtex=mean(tex(:));

v1=(Med-Q)/Med;
v2=(Q-Mtex)/Q;
% to find v
 v = order7(M,t,v1,v2);


%convolve with the mask
 S=padarray(L,[2,2]);
 [m n]=size(S);

J=zeros(size(S));

for i1=1:m-4
         
for j1=1:n-4

    F2= [ v(i1,j1)/(8*(v(i1,j1)-2)) 0  v(i1,j1)/(8*(v(i1,j1)-2)) 0  v(i1,j1)/(8*(v(i1,j1)-2));
        0 -(v(i1,j1)/(4*(v(i1,j1)^2-3*v(i1,j1)+2))) -(v(i1,j1)/(4*(v(i1,j1)^2-3*v(i1,j1)+2))) -(v(i1,j1)/(4*(v(i1,j1)^2-3*v(i1,j1)+2))) 0;
        v(i1,j1)/(8*(v(i1,j1)-2)) -(v(i1,j1)/(4*(v(i1,j1)^2-3*v(i1,j1)+2))) 8/(8-12*v(i1,j1)+4*v(i1,j1)^2) -(v(i1,j1)/(4*(v(i1,j1)^2-3*v(i1,j1)+2))) v(i1,j1)/(8*(v(i1,j1)-2));
        0 -(v(i1,j1)/(4*(v(i1,j1)^2-3*v(i1,j1)+2))) -(v(i1,j1)/(4*(v(i1,j1)^2-3*v(i1,j1)+2))) -(v(i1,j1)/(4*(v(i1,j1)^2-3*v(i1,j1)+2))) 0;
        v(i1,j1)/(8*(v(i1,j1)-2)) 0 v(i1,j1)/(8*(v(i1,j1)-2)) 0 v(i1,j1)/(8*(v(i1,j1)-2))]; 

    J(i1,j1)=sum(sum((F2).*S(i1:i1+4,j1:j1+4)));
   
end

end


%% prepro
g=fspecial('gaussian');
pre=imfilter(double(J),g);


% % thresholding

gr=uint8(pre);

th=graythresh(gr);

be=gr>140;

%figure,imshow(be)
figure, imshow(be);title('bw image');

   
 gchanel=uint8(pre);                         %Green Chanel Extraction
 
figure, imshow(gchanel);title('green image'); 
 
 Igchanel = imcomplement(gchanel);             %Inversion
 conenhance = adapthisteq(Igchanel);           %Contrast Enhancement
 gg=fspecial('gaussian',2);
 g = imfilter(conenhance,gg);                %Gaussian filtering
 se = strel('ball',8,8) ;                     
 tophat = imtophat(g,se);                       %Tophat transform
 med = medfilt2(tophat);                        %Median filtering
 background = imopen(med,strel('disk',15));      
 I2 = med - background;                         % Background Removal
 I3 = imadjust(I2);%Intensity Adjustment
 
 level = graythresh( gchanel);                        % Gray Threshold
 %bw =  imbinarize(I3,level);                       
 bw=im2bw(I3,level);
  

 se=strel('disk',2);
 di=imdilate(bw,se);
 
 figure, imshow(di,[]);title('dilate image');
 
 se=strel('disk',4);
 er=imerode(di,se);
 
 figure, imshow(er,[]);title('erode image');
 
 post=bwareaopen(bw,8);

re=imresize(bw,[200 200]);

outt=immultiply(I,imcomplement(re));

figure, imshow(outt);title('out image');
