# Supplementary material for: Detection of diabetic retinopathy using a fusion of textural and ridgelet features of retinal images and sequential minimal optimization classifier
Source: PeerJ Comput Sci. 2021 May 7;7:e456. doi: 10.7717/peerj-cs.456 (PMC8114804; doi:10.7717/peerj-cs.456)
Supplement: Supplemental Information 2 [file peerj-cs-07-456-s002.csv]

2.5475	4.3639	1.0337	0.1022	0.8519	0.3157	0.0936	0.0925	0.394	1.1621	0.9547	-0.6185	0.8042	0.9554	0.506	3.0025	1.0756	0.3449	1.2773	0.0006	0.0033	0.2508	1.6398	0.0026	0.0002	0.2298	0.0001	0.1456	0.0006	0.6425	1.1211	5.6235	30.4463	60.295	0
2.4252	5.9277	1.5699	0.1677	0.7789	0.4162	0.1492	0.1363	0.3916	1.2677	0.935	-0.5099	0.7616	0.9369	0.5543	2.9187	1.1253	0.3794	1.3497	0.0006	0.0037	0.3204	1.7132	0.003	0.0002	0.1889	0.0001	0.1427	0.0007	0.4336	0.9861	5.97	35.3818	57.2457	0
2.3023	12.7899	2.4086	0.133	0.8141	0.3692	0.1198	0.1151	0.4216	1.1624	0.9442	-0.5423	0.7608	0.9451	0.5761	2.8363	1.0555	0.3577	1.2977	0.0006	0.0038	0.3578	1.789	0.0031	0.0002	0.1796	0.0001	0.1336	0.0009	0.3968	0.9861	5.97	35.3818	56.1893	0
1.6366	15.6288	2.7228	0.0757	0.8389	0.2442	0.0715	0.0651	0.6558	0.7565	0.9685	-0.5799	0.6789	0.9689	0.7984	2.3995	0.6993	0.235	0.8644	0.0006	0.0034	0.2432	1.4138	0.0022	0.0002	0.3699	0.0001	0.2854	0.0008	0.7239	0.7656	7.5918	56.5656	55.7999	0
1.097	0.6876	0.2704	0.0192	0.7395	0.0914	0.0189	0.0182	0.9202	0.221	0.991	-0.5291	0.3834	0.991	0.9589	2.0686	0.2068	0.0368	0.1282	0.0006	0.0025	0.2502	1.6543	0.0021	0.0002	0.5859	0.0001	0.5666	0.0005	0.6637	0.7537	7.8113	59.0159	44.9151	0
1.26	2.308	0.7321	0.0481	0.7475	0.1929	0.0458	0.048	0.8006	0.4735	0.976	-0.4765	0.5063	0.976	0.8924	2.1806	0.4399	0.0953	0.3332	0.0006	0.0025	0.3605	2.4291	0.0031	0.0002	0.1783	0.0001	0.1547	0.0004	0.2745	0.7537	7.8113	59.0159	41.8787	0
2.5736	6.1039	1.2657	0.128	0.8222	0.3493	0.1167	0.106	0.3898	1.2049	0.9492	-0.59	0.797	0.9505	0.4993	3.0184	1.0937	0.36	1.3119	0.0005	0.0042	0.3485	1.5541	0.0029	0.0002	0.2229	0.0001	0.1546	0.001	0.5602	1.1211	5.6235	30.4463	58.5075	0
1.6664	1.7523	0.8213	0.0662	0.823	0.2401	0.0622	0.0638	0.5922	0.7851	0.9683	-0.5905	0.6943	0.9685	0.7448	2.4595	0.7344	0.1871	0.6823	0.0006	0.0026	0.2411	1.8679	0.0024	0.0002	0.3047	0.0001	0.2501	0.0005	0.5251	0.8083	7.0731	50.2234	52.1591	0
2.274	28.8286	4.5041	0.1146	0.8641	0.2997	0.1071	0.0869	0.4854	1.0867	0.9593	-0.6377	0.799	0.9609	0.6554	2.7637	0.9865	0.4218	1.5725	0.0006	0.0042	0.2028	1.1399	0.002	0.0002	0.4628	0.0001	0.3561	0.001	0.9443	0.8083	7.0731	50.2234	60.9451	0
1.8393	3.6392	1.0875	0.0834	0.8166	0.2838	0.0768	0.0812	0.5238	0.8977	0.9596	-0.5612	0.7097	0.9597	0.6834	2.572	0.8386	0.2273	0.8257	0.0006	0.0026	0.2747	2.1461	0.0028	0.0001	0.2044	0.0001	0.1559	0.0003	0.4023	0.8083	7.0731	50.2234	49.284	0
2.1222	74.1527	7.948	0.1018	0.8811	0.2762	0.0958	0.0775	0.5397	0.9696	0.9634	-0.628	0.7671	0.9641	0.7038	2.6422	0.8964	0.4278	1.6094	0.0006	0.0042	0.2601	1.3457	0.0023	0.0002	0.3594	0.0001	0.2338	0.0012	0.8922	0.8083	7.0731	50.2234	61.697	0
1.4705	40.4163	4.7852	0.0481	0.89	0.1791	0.0463	0.0432	0.7759	0.5354	0.9788	-0.5974	0.6052	0.979	0.8772	2.259	0.5012	0.2187	0.8268	0.0006	0.003	0.3364	2.0442	0.0028	0.0002	0.222	0.0001	0.145	0.0008	0.5398	0.7537	7.8113	59.0159	52.0658	0
3.1316	15.019	1.8245	0.1367	0.8304	0.3485	0.1255	0.106	0.3866	1.2487	0.9499	-0.6084	0.8151	0.9513	0.5024	3.3449	1.1332	0.4029	1.475	0.0005	0.0044	0.249	1.2514	0.0024	0.0002	0.3317	0.0001	0.1714	0.0012	1.033	1.1211	5.6235	30.4463	65.7305	0
1.742	5.848	1.4907	0.0832	0.8158	0.27	0.0777	0.0746	0.5753	0.849	0.9636	-0.5727	0.7029	0.964	0.7331	2.4961	0.7861	0.2259	0.8205	0.0006	0.003	0.2904	1.8163	0.0026	0.0002	0.2607	0.0001	0.1721	0.0006	0.6229	0.8083	7.0731	50.2234	56.356	0
1.1937	3.5786	0.8849	0.0262	0.835	0.1193	0.0255	0.0255	0.8764	0.3291	0.9873	-0.5808	0.4859	0.9873	0.9354	2.1236	0.3101	0.0793	0.2912	0.0006	0.0026	0.3665	2.2703	0.0029	0.0002	0.2815	0.0001	0.2675	0.0005	0.3411	0.7537	7.8113	59.0159	41.9746	0
1.4793	5.8103	1.4218	0.0552	0.8324	0.2044	0.0525	0.0518	0.7011	0.6402	0.9744	-0.5919	0.6452	0.9745	0.8287	2.317	0.6026	0.1648	0.604	0.0006	0.0027	0.2579	1.8314	0.0024	0.0002	0.4693	0.0001	0.433	0.0006	0.6188	0.7656	7.5918	56.5656	52.8461	0
2.0275	21.9461	3.5502	0.0901	0.8651	0.2731	0.0844	0.0755	0.5263	0.9634	0.9637	-0.6264	0.7646	0.9644	0.6887	2.6372	0.8891	0.3339	1.2454	0.0006	0.0035	0.2646	1.5501	0.0025	0.0002	0.2949	0.0001	0.2131	0.0009	0.6494	0.8083	7.0731	50.2234	59.773	0
2.7105	10.9905	1.9011	0.1378	0.8283	0.3658	0.125	0.1133	0.3741	1.2609	0.9458	-0.5832	0.8037	0.9471	0.4801	3.0842	1.145	0.4013	1.4673	0.0005	0.0041	0.2643	1.4438	0.0026	0.0002	0.2472	0.0001	0.1619	0.0008	0.6881	1.2869	5.4403	27.7922	58.1807	1
2.4319	6.061	1.0751	0.1096	0.8213	0.3368	0.0992	0.1023	0.4061	1.1052	0.9496	-0.5615	0.7603	0.9499	0.4979	2.9529	1.0215	0.3068	1.1177	0.0006	0.0038	0.3301	1.6493	0.0029	0.0002	0.1977	0.0001	0.136	0.0009	0.4824	1.2869	5.4403	27.7922	53.2442	1
2.3548	10.5761	1.9516	0.107	0.8439	0.3113	0.0988	0.0906	0.4287	1.1067	0.9563	-0.612	0.7894	0.957	0.562	2.8744	1.0225	0.3427	1.264	0.0006	0.0035	0.2244	1.472	0.0024	0.0001	0.3026	0.0001	0.1658	0.0007	0.8795	0.9861	5.97	35.3818	59.9674	1
1.8767	1.4282	0.6647	0.0755	0.826	0.2673	0.0699	0.0749	0.5105	0.8885	0.9626	-0.5817	0.7194	0.9627	0.6633	2.6058	0.8345	0.2169	0.792	0.0006	0.0028	0.2542	1.885	0.0026	0.0002	0.2283	0.0001	0.1719	0.0005	0.4579	0.8818	6.4776	42.3927	51.1506	1
5.2425	50.5749	5.6015	0.4252	0.8262	0.5249	0.3795	0.2138	0.254	1.7957	0.9139	-0.6068	0.8893	0.9224	0.409	4.1142	1.566	1.2235	4.4687	0.0004	0.0077	0.4052	1.3812	0.0032	0.0002	0.1743	0.0001	0.1069	0.0022	0.8321	1.0459	5.4254	30.2762	65.7622	1
4.3019	26.0634	2.8937	0.2245	0.8539	0.4193	0.2031	0.1462	0.269	1.5855	0.9347	-0.6345	0.878	0.9395	0.3647	3.8187	1.3948	0.7684	2.8491	0.0005	0.0055	0.2575	1.3218	0.0026	0.0002	0.2418	0.0001	0.1315	0.0013	1.068	1.6396	4.4209	17.9432	68.593	1
1.5004	6.0045	1.4799	0.0667	0.809	0.2278	0.0632	0.0593	0.6898	0.6748	0.9711	-0.5651	0.6421	0.9714	0.8216	2.3316	0.626	0.1747	0.6322	0.0006	0.003	0.2636	1.7594	0.0025	0.0002	0.3303	0.0001	0.2994	0.0007	0.4598	0.7656	7.5918	56.5656	50.0679	1
3.6499	51.774	6.1668	0.1999	0.8573	0.4012	0.1823	0.1326	0.3093	1.509	0.9403	-0.6363	0.8691	0.9438	0.4151	3.4926	1.3418	0.7003	2.6013	0.0005	0.0055	0.2706	1.228	0.0026	0.0002	0.2571	0.0001	0.1467	0.0014	0.9321	1.3357	5.1224	25.115	67.9419	1
1.6584	5.8021	1.5383	0.0745	0.8239	0.2579	0.0696	0.0701	0.6145	0.8028	0.9654	-0.5676	0.6861	0.9657	0.7671	2.4364	0.7441	0.2116	0.772	0.0006	0.003	0.2812	1.7931	0.0026	0.0002	0.2877	0.0001	0.2448	0.0007	0.4687	0.7656	7.5918	56.5656	46.9361	1
2.712	10.3787	1.7825	0.1531	0.8082	0.3848	0.1383	0.1217	0.3699	1.2765	0.9422	-0.5661	0.7969	0.9439	0.473	3.0916	1.1466	0.3991	1.4432	0.0005	0.0043	0.3694	1.6184	0.003	0.0002	0.1852	0.0001	0.1311	0.0012	0.4633	1.2869	5.4403	27.7922	58.6493	1
2.2998	4.543	0.9746	0.111	0.8098	0.3473	0.0992	0.1083	0.4115	1.1028	0.9461	-0.5302	0.7407	0.9463	0.5318	2.8731	1.0202	0.2916	1.0555	0.0006	0.0036	0.3556	1.835	0.0031	0.0002	0.1748	0.0001	0.1314	0.0009	0.3747	1.1211	5.6235	30.4463	55.1595	1
3.9463	8.5325	0.7397	0.1352	0.8774	0.327	0.1253	0.0998	0.3047	1.4055	0.9536	-0.6834	0.8761	0.956	0.4016	3.7215	1.2758	0.5516	2.0711	0.0005	0.0045	0.1602	1.0143	0.0019	0.0002	0.5096	0.0001	0.2122	0.0009	2.4289	1.4063	4.8488	22.4933	65.853	1
1.8361	3.7743	1.1575	0.0865	0.8138	0.2918	0.0794	0.0839	0.5274	0.9167	0.9583	-0.5508	0.7084	0.9585	0.6897	2.5667	0.8518	0.2323	0.8426	0.0006	0.0031	0.2856	1.7992	0.0027	0.0002	0.2443	0.0001	0.1745	0.0007	0.534	0.8083	7.0731	50.2234	50.9716	1
2.3019	18.2973	2.7359	0.1321	0.8152	0.3669	0.1191	0.1142	0.4239	1.1563	0.9447	-0.5392	0.7577	0.9456	0.5755	2.8358	1.0514	0.3575	1.298	0.0006	0.004	0.357	1.7637	0.0031	0.0002	0.1739	0.0001	0.1337	0.0011	0.3677	0.9861	5.97	35.3818	50.7188	1
3.3753	37.1921	5.0646	0.2428	0.8168	0.4715	0.2152	0.1663	0.3084	1.5488	0.9244	-0.5571	0.8352	0.9288	0.4514	3.3669	1.3483	0.6627	2.4079	0.0005	0.0056	0.502	1.7859	0.0036	0.0002	0.1294	0.0001	0.0954	0.0018	0.3759	1.1306	5.5156	29.5652	58.7662	1
2.4917	5.1292	0.9977	0.1306	0.7995	0.3722	0.1168	0.1171	0.3894	1.1878	0.9428	-0.5336	0.7607	0.9435	0.4896	2.9876	1.0834	0.3255	1.1714	0.0005	0.0042	0.4254	1.8088	0.0034	0.0002	0.1472	0.0001	0.1136	0.0012	0.3191	1.2869	5.4403	27.7922	52.1119	1
4.5229	19.5456	1.8379	0.1757	0.8716	0.3758	0.161	0.1212	0.2755	1.5544	0.9448	-0.6679	0.8886	0.9479	0.3693	3.9632	1.3976	0.6839	2.5601	0.0004	0.0055	0.2693	1.213	0.0025	0.0002	0.2819	0.0001	0.1244	0.0012	1.4847	1.5076	4.5997	19.9131	71.8852	1
2.3051	17.2343	2.5672	0.0901	0.8656	0.2981	0.0827	0.0861	0.4405	1.0604	0.9574	-0.6048	0.7754	0.9576	0.5719	2.8389	0.99	0.3353	1.251	0.0006	0.0037	0.2591	1.5611	0.0026	0.0002	0.2333	0.0001	0.1545	0.0008	0.5813	0.9861	5.97	35.3818	58.3753	1
3.6138	33.8589	5.1247	0.3007	0.8077	0.4612	0.2711	0.172	0.3091	1.5578	0.9264	-0.5968	0.8569	0.9327	0.4755	3.4539	1.3396	0.7818	2.8264	0.0005	0.0059	0.3348	1.4668	0.003	0.0002	0.1644	0.0001	0.1207	0.0017	0.4708	0.9336	5.958	36.9292	57.4903	1
3.4019	15.1802	2.8919	0.2249	0.8259	0.4212	0.2034	0.1465	0.3117	1.4891	0.9346	-0.6109	0.8545	0.9393	0.463	3.3874	1.3031	0.6457	2.3579	0.0005	0.0049	0.2925	1.4332	0.0028	0.0002	0.1952	0.0001	0.1305	0.0011	0.6124	1.0369	5.5353	31.1914	60.717	1
3.5226	12.7274	2.0732	0.1647	0.8529	0.369	0.1512	0.1164	0.3177	1.4411	0.9466	-0.6483	0.8655	0.9491	0.3918	3.4899	1.3031	0.56	2.0752	0.0005	0.005	0.1966	1.02	0.0021	0.0002	0.4112	0.0001	0.1839	0.0011	1.5781	1.5313	5.1085	24.7318	74.0009	1
2.745	3.4253	0.4554	0.1056	0.8348	0.3289	0.0959	0.0985	0.3901	1.1663	0.9515	-0.5867	0.7876	0.9519	0.4573	3.1485	1.0816	0.3195	1.1725	0.0005	0.0037	0.2384	1.4763	0.0025	0.0002	0.2352	0.0001	0.137	0.0008	0.725	1.4834	5.3882	27.0323	55.9731	1
1.6073	1.2472	0.6841	0.0686	0.798	0.2496	0.064	0.068	0.6026	0.7581	0.966	-0.5513	0.6621	0.9661	0.7542	2.4263	0.7093	0.1698	0.6106	0.0006	0.0025	0.2608	2.0739	0.0026	0.0001	0.223	0.0001	0.1532	0.0003	0.5029	0.7656	7.5918	56.5656	49.0264	1
2.7568	2.6835	0.0859	0.0833	0.8478	0.2825	0.0768	0.0802	0.4298	1.0256	0.9602	-0.6149	0.7731	0.9604	0.5268	3.1779	0.9634	0.2736	1.0111	0.0005	0.0038	0.2508	1.4016	0.0025	0.0002	0.2823	0.0001	0.1604	0.0008	0.8206	1.1211	5.6235	30.4463	57.3424	1
2.9369	6.3277	1.2541	0.1693	0.8063	0.3927	0.1531	0.1273	0.3431	1.3389	0.9405	-0.5848	0.8181	0.9433	0.4454	3.2152	1.1848	0.4372	1.5795	0.0005	0.0042	0.2835	1.5161	0.0028	0.0002	0.1957	0.0001	0.1304	0.0009	0.6037	1.2959	5.3477	27.0735	57.639	1
1.4407	1.4273	0.6804	0.0701	0.7449	0.2524	0.0653	0.0691	0.6749	0.6704	0.9656	-0.4854	0.591	0.9656	0.8116	2.3138	0.6213	0.1374	0.4795	0.0006	0.0026	0.2372	1.8139	0.0024	0.0001	0.3351	0.0001	0.3166	0.0005	0.4105	0.7656	7.5918	56.5656	35.5587	1
1.324	11.0657	1.9516	0.0467	0.8323	0.1822	0.0448	0.044	0.8116	0.4799	0.9783	-0.5326	0.5424	0.9785	0.899	2.1983	0.4441	0.1392	0.5102	0.0006	0.003	0.1946	1.4171	0.002	0.0001	0.5119	0.0001	0.4948	0.0007	0.5879	0.7537	7.8113	59.0159	36.2285	1
1.8204	13.2853	2.5717	0.1242	0.7789	0.3472	0.1131	0.1054	0.55	0.959	0.9491	-0.4895	0.6803	0.95	0.7197	2.5311	0.8641	0.2809	0.9994	0.0006	0.0034	0.307	1.8209	0.0029	0.0002	0.1874	0.0001	0.1633	0.0009	0.2969	0.7656	7.5918	56.5656	41.9798	1
2.7105	16.5041	3.0559	0.1557	0.8315	0.3875	0.1406	0.1229	0.3757	1.3098	0.9418	-0.5745	0.8075	0.9434	0.5149	3.0505	1.1835	0.462	1.6924	0.0005	0.0042	0.3121	1.5847	0.0029	0.0002	0.1815	0.0001	0.1334	0.001	0.4169	1.1211	5.6235	30.4463	53.0455	1
2.1882	6.6833	1.6945	0.103	0.841	0.2935	0.096	0.0834	0.4677	1.0573	0.9602	-0.6262	0.7865	0.9613	0.6225	2.7683	0.9695	0.3239	1.1925	0.0005	0.0039	0.1952	1.1218	0.002	0.0002	0.4589	0.0001	0.2074	0.001	1.5079	0.8818	6.4776	42.3927	63.7292	1
1.1093	0.8596	0.318	0.0214	0.7432	0.1031	0.021	0.0213	0.9104	0.2447	0.9894	-0.509	0.3923	0.9894	0.9537	2.0769	0.2296	0.0417	0.1453	0.0006	0.0025	0.2142	1.5748	0.002	0.0002	0.6086	0.0001	0.5918	0.0005	0.6771	0.7537	7.8113	59.0159	43.1895	1
2.1923	3.2477	0.7232	0.0996	0.8111	0.3178	0.0906	0.0949	0.4342	1.0247	0.953	-0.5529	0.7369	0.9532	0.5569	2.8131	0.9522	0.2638	0.9557	0.0006	0.0036	0.3119	1.6738	0.0028	0.0002	0.207	0.0001	0.1419	0.0008	0.4932	0.9861	5.97	35.3818	56.6421	1
2.4916	11.545	2.0768	0.1183	0.8425	0.339	0.1079	0.1019	0.4052	1.1892	0.9507	-0.5941	0.7962	0.9518	0.5389	2.9497	1.0862	0.3754	1.3835	0.0005	0.0041	0.2834	1.4554	0.0026	0.0002	0.245	0.0001	0.1461	0.0009	0.7237	0.9861	5.97	35.3818	61.4535	1
1.3948	1.0068	0.5762	0.0553	0.7716	0.2138	0.0522	0.0553	0.7058	0.5984	0.9724	-0.5279	0.5907	0.9724	0.8315	2.2817	0.5601	0.121	0.4287	0.0006	0.0025	0.2613	1.9092	0.0024	0.0001	0.3583	0.0001	0.3303	0.0004	0.4705	0.7656	7.5918	56.5656	46.8601	1
1.2302	1.0095	0.4746	0.0379	0.7589	0.1606	0.0365	0.0375	0.8171	0.4241	0.9813	-0.5253	0.5106	0.9813	0.9016	2.1639	0.397	0.0786	0.2765	0.0006	0.0025	0.2129	1.6019	0.0021	0.0002	0.5681	0.0001	0.5473	0.0005	0.6525	0.7537	7.8113	59.0159	45.7527 1	1
2.0287	6.6402	1.6419	0.1049	0.8192	0.3123	0.0966	0.0907	0.4881	1.0192	0.9561	-0.5764	0.7496	0.9569	0.6512	2.6766	0.9312	0.29	1.0553	0.0006	0.0033	0.2453	1.5101	0.0024	0.0002	0.3057	0.0001	0.1781	0.0007	0.8351	0.8818	6.4776	42.3927	59.5711	1
2.3119	59.0428	7.0278	0.1129	0.8777	0.304	0.1052	0.0878	0.4861	1.0825	0.9585	-0.6262	0.792	0.9596	0.6541	2.7616	0.9921	0.4617	1.734	0.0006	0.0043	0.2346	1.2487	0.0022	0.0002	0.3541	0.0001	0.2533	0.0011	0.8022	0.8083	7.0731	50.2234	59.325	1
1.3787	5.9408	1.4703	0.0298	0.8944	0.1293	0.0291	0.0282	0.7889	0.4925	0.986	-0.6981	0.6406	0.9861	0.8845	2.238	0.4693	0.1414	0.5357	0.0006	0.0029	0.1575	1.2149	0.0017	0.0002	0.748	0.0001	0.6272	0.0006	1.2413	0.7537	7.8113	59.0159	61.1116	1
4.9726	29.0661	2.694	0.2557	0.8641	0.429	0.2321	0.1537	0.2551	1.6739	0.9333	-0.6518	0.8955	0.9388	0.3522	4.0788	1.4818	0.9412	3.509	0.0005	0.0061	0.2808	1.2999	0.0027	0.0002	0.2204	0.0001	0.1267	0.0014	1.0453	1.5076	4.5997	19.9131	70.7325	1
2.1356	1.2439	0.4417	0.079	0.8377	0.2765	0.0728	0.0788	0.4515	0.9602	0.9606	-0.5961	0.7467	0.9606	0.574	2.7797	0.9047	0.2434	0.8947	0.0006	0.0025	0.1771	1.736	0.0022	0.0001	0.2992	0.0001	0.179	0.0002	0.7828	0.9861	5.97	35.3818	53.4124	1
4.5677	272.8719	28.2033	0.2576	0.9034	0.3936	0.2397	0.1338	0.3251	1.5755	0.9424	-0.6687	0.8914	0.944	0.4276	3.6677	1.4557	1.3336	5.0767	0.0003	0.0113	0.3016	0.6386	0.002	0.0003	0.5888	0	0.2114	0.0034	2.2715	1.2959	5.3477	27.0735	86.0348	1
1.889	40.1097	5.0894	0.1025	0.8458	0.2906	0.0956	0.0831	0.5718	0.9024	0.9602	-0.568	0.715	0.9607	0.7336	2.536	0.8307	0.3325	1.2273	0.0006	0.0034	0.2791	1.7147	0.0026	0.0002	0.2588	0.0001	0.1784	0.0009	0.5969	0.7656	7.5918	56.5656	56.94	1
2.8661	139.7318	14.4326	0.1186	0.9168	0.2887	0.1118	0.083	0.4451	1.1967	0.9619	-0.6914	0.8471	0.9632	0.6119	2.9749	1.1066	0.713	2.7332	0.0005	0.0057	0.1757	0.8674	0.0018	0.0002	0.5515	0.0001	0.3711	0.0016	1.3879	0.8818	6.4776	42.3927	65.1727	1
2.9182	34.2044	4.1306	0.1613	0.8317	0.3831	0.1465	0.1216	0.3614	1.311	0.9429	-0.5871	0.8146	0.9448	0.4536	3.1748	1.178	0.479	1.7547	0.0005	0.0044	0.3267	1.5933	0.003	0.0002	0.1786	0.0001	0.1234	0.001	0.4621	1.2869	5.4403	27.7922	58.8	1
2.3565	68.6882	8.1229	0.1247	0.8758	0.3299	0.115	0.0986	0.4838	1.1175	0.9533	-0.6018	0.786	0.955	0.6603	2.7691	1.0094	0.5018	1.8823	0.0006	0.0041	0.2729	1.5068	0.0026	0.0002	0.2347	0.0001	0.1703	0.001	0.5386	0.8083	7.0731	50.2234	54.2878	1
3.3909	73.837	7.4149	0.1407	0.8813	0.3522	0.1291	0.1078	0.3497	1.3517	0.9493	-0.6444	0.8505	0.9512	0.4309	3.3875	1.2257	0.5925	2.2291	0.0005	0.0053	0.2029	1.0008	0.0021	0.0002	0.4502	0.0001	0.2079	0.0016	1.5669	1.4919	5.3077	26.4193	71.3525	1
3.0386	18.9908	2.721	0.1222	0.8639	0.2978	0.1146	0.0867	0.3903	1.2175	0.9601	-0.6817	0.8462	0.9618	0.4563	3.2564	1.1105	0.4487	1.6726	0.0005	0.0044	0.1924	1.1279	0.0021	0.0002	0.368	0.0001	0.1821	0.0009	1.2279	1.4834	5.3882	27.0323	58.6844	1
3.7198	47.5641	6.4965	0.2176	0.8485	0.3531	0.2038	0.1174	0.3407	1.4442	0.951	-0.6935	0.8855	0.9544	0.4211	3.5273	1.2993	0.7181	2.6546	0.0005	0.0062	0.2365	0.9888	0.0023	0.0002	0.3724	0.0001	0.1782	0.0015	1.3359	1.4919	5.3077	26.4193	68.9789	1
2.1236	2.9244	0.8032	0.1002	0.8087	0.3204	0.0909	0.0962	0.4437	1.0242	0.9523	-0.5481	0.7338	0.9525	0.5823	2.7653	0.9519	0.2619	0.9474	0.0006	0.003	0.252	1.7499	0.0026	0.0001	0.2472	0.0001	0.1585	0.0006	0.6113	0.9861	5.97	35.3818	51.5822	1
3.0888	20.3212	3.4625	0.1675	0.8502	0.3436	0.1559	0.1081	0.3604	1.3529	0.9518	-0.6674	0.8614	0.9547	0.4896	3.2332	1.2143	0.5592	2.0691	0.0005	0.0052	0.2002	1.0072	0.0021	0.0002	0.5056	0.0001	0.223	0.0013	1.7941	1.1306	5.5156	29.5652	61.6	1
3.1758	6.8788	1.2033	0.0849	0.9075	0.2681	0.0794	0.0737	0.3562	1.2523	0.9643	-0.7131	0.8662	0.965	0.4345	3.3222	1.1774	0.459	1.7512	0.0005	0.0039	0.1865	1.0815	0.0019	0.0002	0.4678	0.0001	0.2078	0.0008	2.0787	1.4919	5.3077	26.4193	65.133	1
1.8454	1.3019	0.6427	0.0825	0.8052	0.2847	0.0758	0.0819	0.511	0.8935	0.9591	-0.5502	0.7017	0.9591	0.6675	2.5883	0.8348	0.2118	0.7645	0.0006	0.0025	0.2516	2.0827	0.0026	0.0001	0.2161	0.0001	0.1565	0.0003	0.4557	0.8083	7.0731	50.2234	50.7079	1
2.1219	11.6051	2.3187	0.0777	0.8779	0.263	0.0726	0.0719	0.4897	0.9992	0.9647	-0.6465	0.7843	0.9651	0.6462	2.7148	0.9356	0.3183	1.1955	0.0006	0.0034	0.2299	1.4754	0.0023	0.0002	0.3013	0.0001	0.2071	0.0007	0.7209	0.8818	6.4776	42.3927	62.7146	1
3.0453	3.1603	0.0969	0.1141	0.8193	0.3262	0.1047	0.0966	0.4057	1.1586	0.9534	-0.6043	0.7958	0.9546	0.5356	3.3386	1.0535	0.3157	1.1485	0.0006	0.0034	0.1876	1.3251	0.0022	0.0001	0.3485	0.0001	0.1773	0.0005	1.1317	1.1211	5.6235	30.4463	58.9596	1
2.4716	9.8187	2.5075	0.1286	0.8513	0.3137	0.1197	0.0943	0.4353	1.1749	0.9563	-0.646	0.821	0.9585	0.6065	2.9007	1.0594	0.4325	1.6012	0.0005	0.0042	0.2198	1.1684	0.0021	0.0002	0.4121	0.0001	0.251	0.0009	1.1476	0.8818	6.4776	42.3927	63.7661	1
3.7926	15.4483	2.0427	0.2083	0.8336	0.4219	0.188	0.1426	0.2853	1.5307	0.9352	-0.6091	0.8592	0.9389	0.3732	3.6172	1.3513	0.6257	2.2946	0.0005	0.005	0.3631	1.5444	0.003	0.0002	0.1922	0.0001	0.111	0.0013	0.8084	1.6013	4.8589	22.4084	60.8679	1
3.9989	48.5317	6.0275	0.236	0.848	0.429	0.2142	0.1478	0.2844	1.5963	0.9349	-0.6326	0.8785	0.9392	0.3825	3.6555	1.4106	0.7762	2.8689	0.0005	0.0057	0.3058	1.2854	0.0027	0.0002	0.2209	0.0001	0.1206	0.0015	0.8988	1.6013	4.8589	22.4084	69.4593	1
1.3877	1.4758	0.6859	0.0559	0.7756	0.2115	0.053	0.0538	0.7199	0.5962	0.9733	-0.537	0.5954	0.9735	0.8413	2.2726	0.5545	0.1245	0.4421	0.0006	0.0027	0.2423	1.7033	0.0023	0.0002	0.3301	0.0001	0.2874	0.0006	0.5044	0.7537	7.8113	59.0159	47.6154	1
1.4043	1.5183	0.7167	0.0418	0.8343	0.1733	0.0401	0.0416	0.7244	0.5713	0.9792	-0.618	0.6325	0.9793	0.8431	2.2795	0.5416	0.1261	0.4628	0.0006	0.0025	0.2712	1.8007	0.0023	0.0002	0.3533	0.0001	0.2195	0.0006	0.8912	0.7656	7.5918	56.5656	59.2259	1
1.1507	1.4115	0.4727	0.0284	0.7563	0.1224	0.0277	0.0264	0.8852	0.3042	0.987	-0.5265	0.442	0.9871	0.9402	2.1039	0.2837	0.0583	0.2046	0.0006	0.0025	0.2116	1.4739	0.0019	0.0002	0.7522	0.0001	0.7388	0.0005	0.8073	0.7537	7.8113	59.0159	41.2634	1
1.3362	3.4826	0.9999	0.0451	0.812	0.1823	0.0432	0.0442	0.7709	0.5229	0.978	-0.5615	0.579	0.978	0.8741	2.226	0.4899	0.12	0.4348	0.0006	0.0027	0.3003	1.9529	0.0026	0.0002	0.3132	0.0001	0.293	0.0005	0.3981	0.7537	7.8113	59.0159	44.0541	1
4.724	20.8224	1.4121	0.166	0.8809	0.3277	0.1551	0.1046	0.2832	1.4843	0.9537	-0.7147	0.8989	0.9571	0.3501	4.0547	1.3365	0.6969	2.6214	0.0004	0.0056	0.268	1.0799	0.0022	0.0002	0.4214	0.0001	0.1264	0.0014	2.5032	1.8025	4.3298	16.887	67.3549	1
2.5239	37.9363	5.2737	0.1394	0.8539	0.3476	0.1282	0.106	0.4261	1.207	0.9503	-0.6078	0.8071	0.9522	0.5866	2.9095	1.0874	0.4773	1.7697	0.0005	0.0043	0.2545	1.354	0.0025	0.0002	0.3027	0.0001	0.1698	0.001	0.8861	0.8818	6.4776	42.3927	62.3401	1
1.771	4.5435	1.4815	0.0782	0.8366	0.2501	0.0738	0.067	0.5842	0.8534	0.9676	-0.6175	0.7304	0.9683	0.7421	2.5066	0.7898	0.2393	0.8792	0.0006	0.0033	0.2053	1.341	0.0021	0.0002	0.3896	0.0001	0.3047	0.0007	0.7522	0.7656	7.5918	56.5656	57.689	1
1.2037	1.4726	0.5577	0.0294	0.8006	0.1323	0.0286	0.0292	0.8504	0.3688	0.9854	-0.57	0.5047	0.9854	0.9208	2.1397	0.3478	0.0738	0.2659	0.0006	0.0026	0.1741	1.2328	0.0016	0.0002	1.0751	0.0001	1.0589	0.0006	1.1459	0.7537	7.8113	59.0159	47.5073	1
2.4644	21.5379	3.3859	0.1257	0.8467	0.3332	0.1157	0.0996	0.4207	1.1705	0.9526	-0.6057	0.7989	0.9538	0.5656	2.9102	1.0689	0.4099	1.5141	0.0005	0.0041	0.2307	1.2538	0.0023	0.0002	0.3602	0.0001	0.1867	0.001	1.0948	0.9861	5.97	35.3818	68.7046	1
4.8468	28.4501	2.8016	0.2719	0.8549	0.4246	0.2479	0.1549	0.2627	1.648	0.9342	-0.6571	0.8948	0.9401	0.3673	4.0228	1.4542	0.937	3.4763	0.0005	0.0063	0.2923	1.325	0.0028	0.0002	0.1909	0.0001	0.1124	0.0013	0.8751	1.5076	4.5997	19.9131	65.555	1
8.384	100.0104	4.8163	0.2588	0.9221	0.3694	0.2425	0.1276	0.1945	1.929	0.9485	-0.7555	0.9507	0.9516	0.2562	5.2351	1.7882	1.6619	6.3887	0.0003	0.0098	0.2104	0.7655	0.0022	0.0002	0.3184	0	0.1294	0.0021	2.6579	2.1755	3.7495	12.5851	84.6875	1
1.4932	1.4728	0.7335	0.0605	0.7973	0.2234	0.0571	0.0578	0.6661	0.6753	0.9714	-0.5646	0.642	0.9715	0.8035	2.3446	0.6289	0.1492	0.5362	0.0006	0.0029	0.2712	1.6205	0.0023	0.0002	0.3708	0.0001	0.3211	0.0007	0.5747	0.7656	7.5918	56.5656	50.5467	1
1.2416	0.7589	0.423	0.0425	0.7343	0.1758	0.0407	0.0425	0.7995	0.4467	0.9787	-0.4967	0.5056	0.9787	0.8912	2.1752	0.4172	0.08	0.2774	0.0006	0.0025	0.2419	1.7104	0.0022	0.0002	0.4624	0.0001	0.4351	0.0005	0.5724	0.7537	7.8113	59.0159	46.2425	1
2.0373	2.669	0.9046	0.0828	0.8398	0.2693	0.0773	0.0741	0.4858	0.9628	0.9638	-0.6217	0.7619	0.9644	0.6335	2.6984	0.8938	0.2584	0.9508	0.0006	0.0032	0.2002	1.3491	0.0021	0.0002	0.4085	0.0001	0.266	0.0007	0.9907	0.8818	6.4776	42.3927	50.7853	1
1.1068	0.3808	0.2088	0.0269	0.6499	0.1239	0.0262	0.0269	0.8969	0.2646	0.9865	-0.4267	0.3657	0.9865	0.9465	2.0802	0.2459	0.0385	0.1269	0.0006	0.0024	0.2642	1.8671	0.0023	0.0002	0.379	0.0001	0.3555	0.0005	0.4733	0.7537	7.8113	59.0159	38.4308	1
