# Supplementary material for: Detection of diabetic retinopathy using a fusion of textural and ridgelet features of retinal images and sequential minimal optimization classifier
Source: PeerJ Comput Sci. 2021 May 7;7:e456. doi: 10.7717/peerj-cs.456 (PMC8114804; doi:10.7717/peerj-cs.456)
Supplement: Supplemental Information 3 [file peerj-cs-07-456-s003.csv]

8.0331	55.3057	-3.4318	0.2495	0.9086	0.3688	0.2329	0.1289	0.3035	1.4961	0.9474	-0.6976	0.8937	0.9516	0.4274	5.2126	1.4072	1.3657	5.2106	0.0003	0.01	0.4786	1.1768	0.0025	0.0003	0.3859	0.0001	0.1819	0.0038	2.7613	1.2419	4.948	24.0446	88.989	0
6.6179	30.8558	-2.8428	0.2395	0.8861	0.3601	0.2232	0.1277	0.3959	1.3097	0.9472	-0.6606	0.8516	0.9524	0.5461	4.7691	1.2049	1.0519	3.9664	0.0004	0.008	0.3037	0.9841	0.0021	0.0003	0.4874	0.0001	0.2094	0.0028	3.0832	0.9861	5.97	35.3818	85.571	0
5.1924	65.4296	4.8984	0.282	0.8621	0.4875	0.2504	0.1778	0.2741	1.6525	0.9212	-0.59	0.8655	0.9266	0.3628	4.1526	1.4554	1.0226	3.8077	0.0004	0.0067	0.5359	1.4082	0.003	0.0003	0.2517	0.0001	0.1471	0.0023	1.1935	1.6013	4.8589	22.4084	81.0628	0
7.6986	49.4579	-3.3449	0.1505	0.9305	0.2757	0.143	0.0863	0.4216	1.2214	0.9632	-0.7399	0.8728	0.9663	0.59	5.1738	1.1684	1.0824	4.1764	0.0003	0.0098	0.3485	0.9189	0.0019	0.0003	0.6548	0.0001	0.2228	0.0036	4.8899	0.8923	6.3252	40.9207	90.1016	0
6.8987	53.8685	-0.8703	0.2197	0.8993	0.3582	0.2051	0.1209	0.394	1.3594	0.949	-0.6743	0.8656	0.9531	0.555	4.8654	1.2461	1.091	4.1428	0.0003	0.0093	0.4746	1.118	0.0025	0.0003	0.4856	0.0001	0.1839	0.0035	3.2936	0.9861	5.97	35.3818	90.3245	0
5.3808	18.6073	-1.0128	0.2231	0.875	0.4225	0.2016	0.1467	0.3324	1.4208	0.9343	-0.605	0.8416	0.9389	0.4517	4.2894	1.2651	0.8928	3.3473	0.0005	0.0057	0.2845	1.1215	0.0021	0.0003	0.5419	0.0001	0.2459	0.0016	3.2035	1.2959	5.3477	27.0735	82.069	0
8.6835	55.6581	-5.7599	0.3239	0.8905	0.4702	0.2934	0.1746	0.2588	1.6113	0.9274	-0.6235	0.8762	0.9324	0.3343	5.428	1.5023	1.4805	5.5953	0.0003	0.0105	0.6194	1.5981	0.0031	0.0003	0.2465	0.0001	0.1273	0.0038	1.8611	1.8025	4.3298	16.887	89.8116	0
5.7918	34.5519	0.3688	0.2518	0.8755	0.4207	0.2303	0.1467	0.3125	1.5465	0.9368	-0.6413	0.8763	0.9415	0.4379	4.43	1.3857	1.0119	3.7944	0.0004	0.0072	0.4003	1.0865	0.0025	0.0003	0.361	0.0001	0.1839	0.0025	1.9832	1.2959	5.3477	27.0735	83.5777	0
6.33	35.6864	-0.1521	0.2637	0.8851	0.4176	0.2421	0.1471	0.2916	1.627	0.9379	-0.6622	0.8946	0.9427	0.4156	4.6107	1.4683	1.1475	4.325	0.0003	0.0082	0.4996	1.1936	0.0028	0.0003	0.3404	0.0001	0.1717	0.003	1.9812	1.3044	5.2594	26.3952	86.5181	0
8.2999	73.2271	-2.5082	0.3232	0.8931	0.4556	0.2941	0.1706	0.2711	1.5848	0.9299	-0.6355	0.8785	0.9356	0.3605	5.2722	1.4836	1.5129	5.7269	0.0003	0.0101	0.5078	1.3392	0.0028	0.0003	0.3049	0.0001	0.1465	0.0036	2.2592	1.5076	4.5997	19.9131	89.0112	0
7.6852	59.6891	-2.0854	0.3225	0.881	0.4333	0.2966	0.161	0.3127	1.5144	0.935	-0.6436	0.8732	0.9406	0.4481	5.0956	1.4132	1.3556	5.0982	0.0003	0.0104	0.6265	1.5112	0.0031	0.0003	0.2503	0.0001	0.1289	0.0041	1.5408	1.1709	5.2554	27.1724	86.6051	0
1.699	9.2431	1.9562	0.1149	0.7591	0.3386	0.1044	0.1024	0.5811	0.9008	0.95	-0.4623	0.6467	0.9505	0.7458	2.4642	0.8149	0.2384	0.8387	0.0006	0.0031	0.3784	2.0886	0.0031	0.0002	0.2092	0.0001	0.1856	0.0008	0.3122	0.7656	7.5918	56.5656	57.1914	0
6.7619	32.4997	-3.0653	0.2117	0.8942	0.3549	0.1971	0.1208	0.418	1.2747	0.9486	-0.6548	0.8431	0.9531	0.5785	4.8446	1.1732	1.0008	3.7896	0.0004	0.0081	0.3018	0.9366	0.002	0.0003	0.5628	0.0001	0.2326	0.0026	3.6278	0.8818	6.4776	42.3927	89.0898	0
6.8454	32.6	-3.2464	0.2188	0.891	0.3619	0.2039	0.122	0.3988	1.3301	0.9485	-0.6634	0.8562	0.9525	0.5632	4.8791	1.219	1.0039	3.7948	0.0004	0.0086	0.3479	0.9242	0.002	0.0003	0.665	0.0001	0.2262	0.0031	4.6921	0.8818	6.4776	42.3927	89.3311	0
6.8598	32.6179	-3.3773	0.2065	0.9001	0.3314	0.1937	0.1129	0.4195	1.2396	0.9527	-0.678	0.8483	0.9572	0.5755	4.8701	1.1574	1.0341	3.9279	0.0004	0.008	0.2717	0.9142	0.0019	0.0003	0.6279	0.0001	0.2445	0.0026	4.1919	0.9861	5.97	35.3818	85.7327	0
8.3232	71.2589	-2.5586	0.3342	0.8894	0.4689	0.3031	0.1764	0.2654	1.6449	0.9274	-0.6304	0.8833	0.9329	0.3616	5.2835	1.5187	1.512	5.712	0.0003	0.0105	0.6028	1.4745	0.003	0.0003	0.2554	0.0001	0.126	0.0038	1.7687	1.5076	4.5997	19.9131	89.3378	0
6.5779	25.8068	-3.5731	0.2323	0.8856	0.3579	0.2165	0.1254	0.4102	1.2605	0.9479	-0.6514	0.8391	0.9528	0.5601	4.766	1.1631	1.0157	3.8289	0.0004	0.008	0.3051	0.9854	0.0021	0.0003	0.5954	0.0001	0.2347	0.0025	3.9094	0.9861	5.97	35.3818	86.1823	0
7.5026	39.3109	-4.1031	0.1898	0.9127	0.3444	0.1772	0.1124	0.3901	1.3066	0.9515	-0.6803	0.8603	0.9551	0.5562	5.1029	1.2294	1.0882	4.1606	0.0003	0.01	0.5729	1.3937	0.0027	0.0004	0.3826	0.0001	0.1578	0.004	2.627	0.8923	6.3252	40.9207	89.1242	0
8.081	51.1056	-4.1369	0.2746	0.9024	0.3942	0.2545	0.1419	0.2909	1.5092	0.9422	-0.6767	0.8868	0.947	0.3985	5.2199	1.4247	1.4072	5.3513	0.0003	0.0101	0.5181	1.3571	0.0027	0.0003	0.3229	0.0001	0.1475	0.0036	2.4118	1.5076	4.5997	19.9131	87.5672	0
9.7877	62.1445	-9.3621	0.2123	0.9265	0.4087	0.1935	0.1371	0.2731	1.5098	0.9389	-0.6588	0.8794	0.9416	0.3621	5.8135	1.4192	1.4454	5.5667	0.0002	0.011	0.7902	1.7126	0.0029	0.0004	0.3425	0.0001	0.1322	0.0046	3.6234	1.6396	4.4209	17.9432	92.4738	0
7.6769	43.8197	-3.8557	0.2993	0.8898	0.4057	0.2765	0.1511	0.2992	1.4761	0.9392	-0.6583	0.8748	0.9449	0.4085	5.0867	1.3868	1.3583	5.1324	0.0003	0.0095	0.4891	1.3617	0.0027	0.0003	0.3208	0.0001	0.1523	0.0035	2.1839	1.4063	4.8488	22.4933	87.3665	0
7.2482	63.477	-0.3615	0.3137	0.8841	0.4163	0.289	0.1569	0.3132	1.523	0.9371	-0.657	0.8802	0.9431	0.4364	4.9203	1.4103	1.3533	5.0975	0.0003	0.0092	0.4573	1.2155	0.0027	0.0003	0.3385	0.0001	0.1718	0.0032	2.0874	1.1709	5.2554	27.1724	85.3718	0
7.8143	48.4933	-3.6927	0.2731	0.9013	0.3968	0.2529	0.142	0.2951	1.4947	0.9419	-0.6734	0.8836	0.9466	0.4011	5.1252	1.4035	1.3845	5.2628	0.0003	0.0097	0.4776	1.26	0.0025	0.0003	0.3869	0.0001	0.18	0.0037	2.7155	1.4063	4.8488	22.4933	85.2448	0
8.1812	53.8566	-3.9941	0.2675	0.9003	0.3548	0.2512	0.1279	0.3125	1.467	0.9496	-0.7101	0.8951	0.9541	0.4471	5.2815	1.3864	1.3419	5.0986	0.0003	0.01	0.4157	1.1018	0.0023	0.0003	0.466	0.0001	0.1827	0.0035	3.4508	1.1084	5.1789	27.2575	90.2549	0
8.0423	38.0788	-5.6269	0.1144	0.9452	0.2969	0.1071	0.0856	0.3915	1.2486	0.9601	-0.7244	0.8705	0.9615	0.5638	5.3128	1.1928	1.0437	4.0577	0.0002	0.0104	0.4881	1.1222	0.002	0.0004	0.7252	0	0.2256	0.0044	6.3102	0.8923	6.3252	40.9207	90.5531	0
9.4567	78.0074	-6.1768	0.2641	0.9164	0.4011	0.2444	0.1404	0.2696	1.5568	0.9417	-0.6821	0.8947	0.9455	0.3283	5.6601	1.4695	1.5804	6.0543	0.0003	0.0108	0.5439	1.3145	0.0026	0.0004	0.3554	0	0.1526	0.004	3.2287	1.9961	4.3231	16.7928	92.2966	0
8.7345	49.5091	-6.102	0.145	0.9395	0.3375	0.1344	0.1027	0.3206	1.4024	0.9529	-0.7091	0.8865	0.9547	0.4714	5.5169	1.3335	1.1985	4.6466	0.0002	0.0107	0.5625	1.2635	0.0023	0.0004	0.5298	0.0001	0.1846	0.0044	4.6391	1.1084	5.1789	27.2575	92.9056	0
7.9086	63.5504	-2.3495	0.2644	0.9029	0.3749	0.2466	0.1335	0.3118	1.4784	0.946	-0.6919	0.8892	0.9507	0.4413	5.1689	1.3905	1.3622	5.1818	0.0003	0.0098	0.4003	1.1106	0.0024	0.0003	0.3958	0.0001	0.1743	0.0035	2.8193	1.2419	4.948	24.0446	88.2632	0
4.5393	25.7012	2.7528	0.289	0.8467	0.4754	0.2578	0.1767	0.2944	1.5917	0.9228	-0.5838	0.8549	0.9292	0.4322	3.8685	1.3938	0.9427	3.4809	0.0004	0.0061	0.4546	1.4693	0.003	0.0003	0.2562	0.0001	0.1756	0.0019	0.9857	1.1709	5.2554	27.1724	73.9277	0
6.1782	26.999	-1.2597	0.2485	0.8756	0.4387	0.2251	0.153	0.2985	1.6038	0.933	-0.6299	0.8781	0.9375	0.4434	4.6058	1.4363	0.9995	3.748	0.0004	0.0075	0.4299	1.0989	0.0025	0.0003	0.3813	0.0001	0.1685	0.0024	2.358	1.1306	5.5156	29.5652	92.2016	0
5.254	133.1896	11.0179	0.317	0.866	0.4904	0.2841	0.1815	0.2622	1.7273	0.9224	-0.6089	0.883	0.9282	0.3826	4.1133	1.5199	1.183	4.414	0.0004	0.007	0.5308	1.4051	0.0032	0.0003	0.2236	0.0001	0.1392	0.0024	1.0001	1.4063	4.8488	22.4933	80.3475	0
7.2909	59.7191	-1.0861	0.253	0.8962	0.3775	0.2354	0.1327	0.3625	1.4303	0.9455	-0.6719	0.8745	0.9502	0.5169	4.9792	1.3144	1.2199	4.6245	0.0003	0.0096	0.4314	0.9746	0.0023	0.0003	0.5307	0.0001	0.1956	0.0037	3.7198	0.9961	5.8423	34.2543	91.9757	0
6.0343	43.2144	2.397	0.3231	0.869	0.4725	0.2922	0.1759	0.2488	1.7664	0.9265	-0.6388	0.8997	0.9324	0.3536	4.4552	1.5798	1.2339	4.6114	0.0004	0.0075	0.5051	1.3079	0.0031	0.0003	0.2235	0.0001	0.1336	0.0025	1.1456	1.5771	4.8549	22.7131	80.5669	0
8.0834	51.2959	-4.0027	0.2231	0.9091	0.3646	0.2079	0.1232	0.3379	1.4351	0.9483	-0.688	0.882	0.952	0.4966	5.2795	1.3469	1.2273	4.6832	0.0003	0.0103	0.415	1.0584	0.0022	0.0003	0.527	0.0001	0.1914	0.0037	3.913	1.0369	5.5353	31.1914	93.9339	0
7.7807	85.0581	0.39	0.2664	0.9041	0.3862	0.2473	0.138	0.3153	1.5209	0.9436	-0.6852	0.8918	0.9487	0.4527	5.1089	1.414	1.3891	5.2879	0.0003	0.0097	0.3996	1.0528	0.0024	0.0003	0.3908	0.0001	0.1799	0.0036	2.6557	1.1709	5.2554	27.1724	89.8997	0
5.1263	34.9949	1.8675	0.2822	0.8566	0.4817	0.2516	0.175	0.2921	1.6019	0.9231	-0.5834	0.856	0.9286	0.3798	4.1391	1.4123	0.9845	3.6549	0.0004	0.0069	0.4963	1.3381	0.0029	0.0003	0.2803	0.0001	0.1699	0.0025	1.2834	1.5313	5.1085	24.7318	78.803	0
5.5944	25.1974	0.1938	0.2131	0.8862	0.4092	0.194	0.1383	0.2752	1.6131	0.9383	-0.6553	0.8902	0.9424	0.384	4.3657	1.4493	0.9363	3.5317	0.0004	0.007	0.4639	1.1998	0.0027	0.0003	0.3379	0.0001	0.1644	0.0025	1.9307	1.4063	4.8488	22.4933	89.2149	0
7.3972	59.4899	-1.0655	0.2807	0.8919	0.4124	0.2588	0.148	0.3165	1.5436	0.9391	-0.6607	0.8843	0.9439	0.457	4.9959	1.4157	1.2983	4.9106	0.0003	0.0093	0.3848	1.0078	0.0023	0.0003	0.4907	0.0001	0.2088	0.0032	3.2965	1.1709	5.2554	27.1724	91.1859	0
6.8775	28.8193	-3.8949	0.2104	0.8993	0.3475	0.1962	0.1191	0.4021	1.2648	0.9496	-0.6642	0.846	0.9542	0.5568	4.8737	1.1849	1.0449	3.967	0.0004	0.0083	0.3447	1.0385	0.0021	0.0003	0.5244	0.0001	0.2182	0.003	3.4307	0.9861	5.97	35.3818	87.478	0
5.6059	42.077	1.2637	0.2596	0.8715	0.4651	0.2324	0.165	0.3046	1.5699	0.9267	-0.5978	0.859	0.9314	0.4176	4.3475	1.3994	1.0107	3.7823	0.0004	0.0069	0.4036	1.1539	0.0025	0.0003	0.4007	0.0001	0.2004	0.0022	2.2287	1.2959	5.3477	27.0735	83.0432	0
7.2893	42.3579	-3.0055	0.2437	0.8966	0.3624	0.2276	0.1272	0.3636	1.3775	0.9479	-0.6792	0.8704	0.9526	0.5162	4.9931	1.2894	1.179	4.4701	0.0003	0.0093	0.4267	1.1372	0.0024	0.0003	0.4064	0.0001	0.175	0.0035	2.6765	0.9961	5.8423	34.2543	88.4518	0
7.4398	53.1108	-1.9158	0.3037	0.8877	0.4258	0.2789	0.1573	0.3074	1.5223	0.9358	-0.6475	0.8759	0.9414	0.4303	4.9958	1.4178	1.3526	5.1047	0.0003	0.0098	0.5738	1.4905	0.0031	0.0003	0.2543	0.0001	0.1333	0.0036	1.5924	1.1709	5.2554	27.1724	84.0476	0
5.9114	33.142	-0.1924	0.227	0.8847	0.4175	0.2065	0.1431	0.3189	1.5296	0.9367	-0.633	0.8704	0.9411	0.4564	4.4901	1.3727	0.9851	3.712	0.0004	0.007	0.3463	1.0476	0.0023	0.0003	0.4341	0.0001	0.1927	0.0022	2.641	1.1306	5.5156	29.5652	85.5456	0
7.5665	66.7152	-1.1114	0.2539	0.9026	0.3694	0.2368	0.1309	0.3396	1.432	0.9466	-0.6868	0.8811	0.9515	0.4833	5.0555	1.3458	1.3045	4.9619	0.0003	0.0095	0.3801	1.0563	0.0023	0.0003	0.436	0.0001	0.1957	0.0034	2.9617	1.0369	5.5353	31.1914	86.5187	0
7.241	46.1431	-2.7031	0.258	0.8896	0.3712	0.2405	0.1326	0.3787	1.3274	0.946	-0.6647	0.8563	0.951	0.5324	4.9805	1.248	1.1693	4.417	0.0003	0.0096	0.473	1.2536	0.0025	0.0003	0.4176	0.0001	0.169	0.0036	2.8011	0.9961	5.8423	34.2543	90.0874	0
7.5743	144.7662	6.1181	0.2793	0.9023	0.3864	0.2608	0.1361	0.3485	1.4741	0.945	-0.6822	0.8848	0.9493	0.4973	5.014	1.3626	1.4296	5.4367	0.0003	0.0104	0.3839	0.949	0.0023	0.0003	0.4702	0.0001	0.2052	0.0039	3.0819	0.9961	5.8423	34.2543	87.8661	0
6.9885	52.5568	-1.4506	0.2329	0.8978	0.3645	0.2166	0.1277	0.3877	1.3354	0.9467	-0.6669	0.8586	0.9516	0.5406	4.8846	1.2444	1.1405	4.3271	0.0004	0.009	0.3382	0.9755	0.0022	0.0003	0.5099	0.0001	0.2081	0.0032	3.3709	0.9861	5.97	35.3818	87.4312	0
9.3104	62.2475	-7.2481	0.2361	0.9188	0.3829	0.219	0.131	0.2758	1.5101	0.9449	-0.6882	0.8917	0.9484	0.3307	5.6475	1.4284	1.4554	5.5834	0.0002	0.0108	0.6941	1.5572	0.0029	0.0004	0.3148	0.0001	0.1306	0.0045	2.9093	1.9961	4.3231	16.7928	91.7322	0
6.8134	62.9993	-0.2999	0.2041	0.907	0.3277	0.1919	0.1107	0.4268	1.236	0.9538	-0.6845	0.8507	0.958	0.5778	4.8239	1.1484	1.0984	4.1877	0.0003	0.0092	0.3758	0.9998	0.0022	0.0003	0.6503	0.0001	0.245	0.0034	4.3647	0.9861	5.97	35.3818	87.326	0
9.6874	79.5918	-6.7058	0.2238	0.9265	0.36	0.2092	0.1209	0.2794	1.5044	0.9495	-0.7108	0.8999	0.9526	0.343	5.7542	1.4279	1.5222	5.8622	0.0002	0.0108	0.5246	1.2849	0.0024	0.0004	0.4422	0.0001	0.1595	0.0042	4.6179	1.8337	4.4349	18.0379	91.2297	0
7.9368	102.6027	3.3159	0.4504	0.8752	0.499	0.4084	0.2048	0.2664	1.691	0.9211	-0.631	0.8886	0.9291	0.3641	5.0426	1.5631	1.805	6.7695	0.0003	0.011	0.4737	1.1848	0.0029	0.0003	0.2204	0	0.107	0.0042	1.553	1.5076	4.5997	19.9131	77.4778	1
9.4091	131.6834	5.5633	0.4449	0.8883	0.4611	0.4098	0.1875	0.1781	2.0778	0.93	-0.7199	0.9505	0.935	0.2565	5.5283	1.895	1.9909	7.5187	0.0003	0.0136	0.5413	0.9125	0.0029	0.0003	0.2686	0	0.093	0.0051	2.2582	2.0818	3.7613	13.0285	93.0016	1
4.0479	18.0578	2.3639	0.1954	0.8678	0.3727	0.18	0.1241	0.2908	1.5039	0.945	-0.6711	0.8838	0.949	0.4099	3.6915	1.3398	0.7387	2.7596	0.0005	0.0055	0.2702	1.1151	0.0022	0.0002	0.452	0.0001	0.2364	0.0017	1.9615	1.3438	4.6794	21.0822	78.9908	1
10.5692	103.7735	-7.3331	0.471	0.878	0.4639	0.4313	0.1992	0.2534	1.7399	0.9268	-0.6643	0.9071	0.9336	0.3715	5.958	1.6146	1.9303	7.25	0.0003	0.0129	0.4563	1.2096	0.0029	0.0003	0.2555	0	0.0887	0.0043	2.4742	1.3438	4.6794	21.0822	87.5904	1
6.8975	26.3548	-4.4438	0.2325	0.8776	0.3377	0.2169	0.1251	0.4594	1.1309	0.9481	-0.6356	0.807	0.954	0.6201	4.9251	1.0549	0.9495	3.5655	0.0004	0.0082	0.2617	1.0685	0.0021	0.0002	0.4288	0.0001	0.1378	0.0026	3.0839	0.8818	6.4776	42.3927	83.5155	1
7.2777	102.3092	6.0985	0.541	0.8485	0.5344	0.4884	0.2293	0.2788	1.7268	0.9144	-0.6125	0.8845	0.9232	0.3929	4.8012	1.5641	1.7854	6.6008	0.0004	0.0111	0.4841	1.2025	0.0031	0.0003	0.191	0	0.1038	0.0041	1.1624	1.3357	5.1224	25.115	70.6064	1
7.6836	154.8479	9.4071	0.5006	0.8619	0.5703	0.4432	0.2395	0.2723	1.7945	0.9055	-0.5862	0.8799	0.9142	0.3636	4.9485	1.617	1.8119	6.7471	0.0003	0.0121	0.7318	1.3679	0.0035	0.0003	0.1793	0	0.0855	0.0054	1.1363	1.5313	5.1085	24.7318	79.0078	1
10.1446	88.8596	-6.837	0.3838	0.8905	0.4481	0.352	0.1782	0.2535	1.725	0.9311	-0.6637	0.9054	0.9371	0.3566	5.8599	1.5988	1.7519	6.6237	0.0003	0.0115	0.3523	1.0557	0.0025	0.0003	0.3234	0	0.1035	0.0033	3.2686	1.4763	4.4991	18.9508	86.5167	1
4.1923	22.1609	2.2856	0.1583	0.8583	0.3943	0.1424	0.1262	0.3175	1.4866	0.94	-0.6158	0.8565	0.9414	0.4764	3.8536	1.3539	0.5588	2.077	0.0004	0.0059	0.5538	1.5375	0.003	0.0003	0.2679	0.0001	0.0999	0.0019	1.7041	1.0369	5.5353	31.1914	88.0944	1
3.0833	14.6668	2.9399	0.1843	0.8376	0.3822	0.1686	0.1257	0.3451	1.3942	0.943	-0.6274	0.8489	0.9466	0.497	3.2299	1.2331	0.5673	2.0854	0.0005	0.0049	0.2766	1.1884	0.0024	0.0002	0.3854	0.0001	0.1719	0.0013	1.3879	0.9961	5.8423	34.2543	83.6591	1
2.8321	41.6728	6.3344	0.206	0.8267	0.401	0.1887	0.1315	0.3919	1.3403	0.9412	-0.591	0.8217	0.9439	0.5478	3.0598	1.194	0.5944	2.1715	0.0005	0.0057	0.3912	1.3218	0.0029	0.0002	0.208	0.0001	0.1653	0.0021	0.4296	0.9861	5.97	35.3818	51.2069	1
5.2978	23.2417	0.216	0.2633	0.8714	0.4324	0.2381	0.1587	0.3491	1.4157	0.9311	-0.5971	0.8369	0.9372	0.4292	4.1981	1.266	1.0235	3.8305	0.0005	0.0065	0.2509	1.1742	0.0022	0.0002	0.3646	0.0001	0.174	0.0021	2.0972	1.4834	5.3882	27.0323	76.7715	1
3.0262	53.1264	8.2567	0.2185	0.8479	0.4214	0.1986	0.141	0.3904	1.4151	0.937	-0.5893	0.8327	0.9401	0.5728	3.1094	1.2564	0.7183	2.6548	0.0004	0.0062	0.4228	1.247	0.0029	0.0003	0.2509	0.0001	0.1815	0.0024	0.6239	0.8818	6.4776	42.3927	66.5775	1
4.0435	21.9866	2.8512	0.2271	0.846	0.4646	0.2013	0.1609	0.2674	1.6269	0.926	-0.5826	0.8587	0.9294	0.3904	3.6985	1.4436	0.7374	2.7224	0.0005	0.0056	0.3786	1.3357	0.0027	0.0003	0.2941	0.0001	0.1275	0.0017	1.4263	1.3438	4.6794	21.0822	83.6641	1
6.1192	31.7236	-0.8812	0.3087	0.8707	0.3996	0.2846	0.1551	0.3712	1.3255	0.9377	-0.629	0.8388	0.9447	0.4689	4.5075	1.2337	1.1941	4.4677	0.0004	0.0085	0.3436	1.1783	0.0025	0.0003	0.3159	0.0001	0.159	0.0031	1.8026	1.2869	5.4403	27.7922	76.3071	1
2.8925	70.157	11.1941	0.2458	0.8481	0.4108	0.2259	0.1413	0.4733	1.306	0.9394	-0.5859	0.8131	0.9436	0.6696	2.9706	1.146	0.8093	2.9913	0.0005	0.0061	0.3859	1.2117	0.0027	0.0003	0.2733	0.0001	0.2298	0.0022	0.5338	0.7656	7.5918	56.5656	55.9412	1
8.3346	46.1538	-5.2653	0.3103	0.8775	0.4415	0.2837	0.1629	0.2999	1.5343	0.933	-0.6299	0.8695	0.9387	0.447	5.3751	1.4175	1.2667	4.7567	0.0003	0.0103	0.5508	1.473	0.003	0.0003	0.256	0.0001	0.0886	0.0038	2.1779	1.1084	5.1789	27.2575	90.1393	1
7.4189	40.4362	-3.8741	0.1484	0.9336	0.2933	0.1405	0.0893	0.4038	1.238	0.9612	-0.7324	0.8723	0.9637	0.5606	5.0499	1.1756	1.1178	4.3226	0.0003	0.0099	0.296	0.8143	0.0018	0.0003	0.737	0.0001	0.2334	0.0034	5.8149	0.9961	5.8423	34.2543	78.4116	1
16.5917	296.7574	-15.9822	0.681	0.877	0.5739	0.612	0.2627	0.2071	2.0082	0.9058	-0.6173	0.913	0.9125	0.307	7.527	1.8471	2.7686	10.3925	0.0002	0.0186	0.7244	1.3758	0.0036	0.0003	0.1765	0	0.0545	0.0069	2.5882	1.6396	4.4209	17.9432	98.9461	1
10.8835	95.5236	-10.8362	0.3666	0.8954	0.4558	0.3349	0.1782	0.3115	1.5591	0.9295	-0.6281	0.8719	0.9352	0.4755	6.1036	1.4587	1.7532	6.6463	0.0003	0.0118	0.4449	1.1638	0.0026	0.0003	0.3032	0	0.0937	0.0042	3.5294	1.0369	5.5353	31.1914	87.2403	1
9.2879	89.6852	-0.272	0.3665	0.8795	0.4933	0.3312	0.1878	0.2025	1.9657	0.923	-0.6669	0.9275	0.9278	0.2931	5.6395	1.7907	1.5209	5.714	0.0003	0.0128	0.6142	1.0727	0.0031	0.0003	0.2221	0	0.0749	0.0056	1.9861	1.6836	4.2131	16.5029	88.4578	1
3.5204	53.3335	8.4334	0.2683	0.8466	0.4465	0.2434	0.1579	0.351	1.5381	0.9319	-0.6108	0.8611	0.9367	0.5439	3.3345	1.3556	0.8749	3.2312	0.0004	0.0065	0.3691	1.2421	0.0028	0.0002	0.2557	0.0001	0.2018	0.0021	0.6263	0.8923	6.3252	40.9207	63.9868	1
11.7498	112.1343	-13.2016	0.4584	0.8867	0.5154	0.413	0.213	0.269	1.7218	0.9172	-0.6025	0.8794	0.9232	0.4305	6.3105	1.5955	2.0234	7.635	0.0003	0.0133	0.5187	1.3334	0.0031	0.0003	0.2197	0	0.0786	0.0044	2.5094	1.0056	5.7212	33.2009	87.125	1
7.7151	40.6332	-4.1314	0.2813	0.8787	0.386	0.2613	0.1416	0.3551	1.419	0.943	-0.6628	0.8689	0.9485	0.5212	5.1755	1.3189	1.1592	4.3554	0.0003	0.0096	0.319	1.0949	0.0023	0.0003	0.4689	0	0.1325	0.0031	3.7235	0.9961	5.8423	34.2543	84.2152	1
5.3314	16.4429	-1.0138	0.2877	0.8381	0.4912	0.2541	0.1832	0.2998	1.5399	0.9188	-0.5629	0.8371	0.925	0.4154	4.2833	1.345	0.8886	3.2666	0.0005	0.0063	0.2627	1.2198	0.0023	0.0002	0.3475	0.0001	0.1355	0.0018	2.2593	1.3357	5.1224	25.115	79.6659	1
8.0422	63.1993	-2.1608	0.4292	0.8779	0.498	0.3884	0.202	0.2636	1.6336	0.9212	-0.6107	0.873	0.9282	0.37	5.0985	1.5115	1.758	6.6027	0.0003	0.0106	0.5618	1.5214	0.0032	0.0003	0.1927	0	0.1068	0.0038	1.3814	1.4763	4.4991	18.9508	81.4699	1
3.5184	15.7059	2.1807	0.1302	0.8593	0.3294	0.1205	0.0984	0.3949	1.2823	0.9539	-0.6489	0.8416	0.9552	0.5415	3.5333	1.1782	0.4624	1.7195	0.0004	0.0057	0.6026	1.5372	0.0032	0.0003	0.2882	0.0001	0.1244	0.0022	1.0366	0.9861	5.97	35.3818	81.2609	1
3.146	100.5827	9.9887	0.1808	0.8546	0.4182	0.1618	0.1377	0.3606	1.3702	0.9352	-0.5545	0.8065	0.9368	0.443	3.2339	1.2345	0.6218	2.3064	0.0005	0.0065	0.4107	1.191	0.0027	0.0003	0.3226	0.0001	0.1493	0.0029	1.1119	1.4834	5.3882	27.0323	78.4205	1
5.4826	34.5941	0.9687	0.3126	0.8621	0.4098	0.2867	0.1608	0.3866	1.2909	0.9344	-0.6048	0.8206	0.9418	0.4536	4.2453	1.176	1.1333	4.2207	0.0004	0.0081	0.3435	1.1874	0.0024	0.0003	0.3158	0.0001	0.1704	0.0031	1.6437	1.4834	5.3882	27.0323	77.6826	1
5.1476	29.249	2.5793	0.2609	0.8667	0.4195	0.2385	0.1495	0.2516	1.6949	0.9362	-0.6663	0.9034	0.9416	0.3479	4.147	1.5027	0.9786	3.6534	0.0004	0.0067	0.3412	1.2501	0.0027	0.0002	0.2625	0.0001	0.12	0.0019	1.3571	1.5146	4.5329	19.4702	80.6289	1
6.628	211.9945	18.5877	0.3568	0.8783	0.5161	0.3195	0.1931	0.2098	1.9768	0.9184	-0.6395	0.9187	0.9232	0.3012	4.6217	1.7594	1.4663	5.5084	0.0003	0.0109	0.5758	1.0897	0.0032	0.0003	0.1771	0.0001	0.0785	0.0046	0.9907	1.6462	4.3607	17.564	90.9907	1
5.6385	25.3813	-0.3819	0.2803	0.8744	0.3604	0.2608	0.1398	0.3805	1.293	0.944	-0.654	0.8458	0.9507	0.4609	4.3188	1.1816	1.1156	4.182	0.0005	0.007	0.1982	1.0548	0.0021	0.0002	0.4227	0.0001	0.1944	0.0019	2.519	1.4834	5.3882	27.0323	75.1767	1
3.7258	16.7713	2.6338	0.2705	0.8148	0.5064	0.2361	0.1852	0.2874	1.6011	0.9158	-0.54	0.8331	0.9209	0.4529	3.5388	1.3891	0.7303	2.6507	0.0005	0.0055	0.4058	1.4775	0.0029	0.0003	0.2055	0.0001	0.1235	0.0018	0.8283	1.0056	5.5353	31.8682	69.943	1
3.984	163.423	16.1478	0.2369	0.8806	0.4229	0.2164	0.1431	0.3145	1.5828	0.9368	-0.6369	0.8787	0.9401	0.4585	3.5271	1.4128	0.9922	3.7321	0.0004	0.008	0.4413	1.0707	0.0027	0.0003	0.3409	0.0001	0.1435	0.0034	1.3089	1.1306	5.5156	29.5652	81.5014	1
5.3418	28.6961	0.8433	0.2829	0.8659	0.4261	0.2565	0.1624	0.3544	1.3985	0.9308	-0.6029	0.8372	0.9378	0.434	4.2087	1.2487	1.0548	3.9365	0.0005	0.007	0.2572	1.21	0.0023	0.0002	0.3143	0.0001	0.1643	0.0021	1.6848	1.4834	5.3882	27.0323	78.8068	1
12.0658	120.8238	-17.1104	0.2534	0.9395	0.3233	0.2402	0.1149	0.4061	1.273	0.9558	-0.7082	0.8674	0.9591	0.566	6.3559	1.1969	2.0932	8.1193	0	0.0014	0.0249	0.0735	0.0002	0	0.0809	0	0.0209	0.0004	1.0482	0.9861	5.97	35.3818	86.8414	1
7.0542	220.5142	18.6075	0.4367	0.8622	0.5616	0.3872	0.2224	0.1943	2.0472	0.9086	-0.6263	0.9194	0.9152	0.2818	4.77	1.7963	1.5846	5.9008	0.0003	0.011	0.8082	1.3612	0.0039	0.0003	0.1215	0.0001	0.0611	0.0051	0.6884	1.8767	4.2452	16.7324	89.4396	1
4.7007	28.6779	3.2911	0.3718	0.815	0.5136	0.3306	0.2028	0.2639	1.7191	0.9153	-0.5896	0.8732	0.9232	0.4125	3.9404	1.4831	1.0048	3.6476	0.0004	0.0071	0.4786	1.4694	0.0032	0.0003	0.1783	0.0001	0.0998	0.0024	0.8996	1.1084	5.1789	27.2575	72.5125	1
8.9237	69.7707	-4.99	0.4395	0.8682	0.5384	0.3911	0.2199	0.2465	1.6865	0.9117	-0.5802	0.8649	0.9194	0.297	5.4686	1.563	1.6669	6.2281	0.0003	0.0105	0.6447	1.5986	0.0033	0.0003	0.1977	0.0001	0.08	0.0037	1.8154	2.0017	4.2738	16.4932	81.8208	1
3.1016	17.5402	2.1639	0.1369	0.8377	0.3553	0.125	0.1088	0.3751	1.2773	0.9484	-0.6067	0.8193	0.95	0.4742	3.3157	1.1532	0.4216	1.5498	0.0005	0.0048	0.2989	1.234	0.0024	0.0002	0.3546	0.0001	0.1643	0.0015	1.1924	1.2869	5.4403	27.7922	77.9065	1
6.5221	22.7173	-3.1552	0.2086	0.8838	0.3466	0.1945	0.1188	0.3796	1.3737	0.9495	-0.6798	0.87	0.9542	0.5513	4.787	1.233	0.8976	3.3818	0.0004	0.0081	0.3315	0.9709	0.0022	0.0003	0.5282	0.0001	0.1482	0.003	3.9782	0.8923	6.3252	40.9207	91.3657	1
12.6704	146.904	-17.5146	0.3304	0.9269	0.3756	0.3103	0.1416	0.3886	1.3175	0.9466	-0.6852	0.8641	0.9502	0.5497	6.5039	1.2367	2.2603	8.7108	0.0002	0.0172	0.4368	1.0785	0.0023	0.0003	0.5083	0	0.1491	0.0064	6.3246	0.9961	5.8423	34.2543	87.5352	1
7.9506	156.258	9.0274	0.5145	0.8699	0.5424	0.4627	0.2276	0.2648	1.7725	0.913	-0.6124	0.8893	0.9211	0.3828	4.9921	1.6217	1.9775	7.3956	0.0003	0.0127	0.6892	1.3011	0.0034	0.0003	0.1838	0	0.1045	0.0055	1.0999	1.4063	4.8488	22.4933	79.8048	1
3.5423	17.5844	2.546	0.2025	0.8296	0.4131	0.1829	0.1399	0.3038	1.4929	0.9363	-0.6095	0.8543	0.9403	0.3985	3.4925	1.3099	0.5942	2.1743	0.0005	0.0052	0.4073	1.5585	0.0031	0.0002	0.1725	0.0001	0.1058	0.0016	0.5733	1.5313	5.1085	24.7318	72.7381	1
4.2879	14.4798	1.3527	0.2441	0.8378	0.4278	0.2205	0.1534	0.2731	1.5583	0.9323	-0.6194	0.8677	0.9378	0.3747	3.8249	1.3591	0.7526	2.7662	0.0004	0.0057	0.5069	1.6779	0.0033	0.0003	0.1894	0.0001	0.099	0.002	0.9728	1.4763	4.4991	18.9508	76.7957	1
2.8264	6.4427	1.4054	0.1796	0.7976	0.3932	0.1631	0.1287	0.3588	1.3281	0.9407	-0.5852	0.8165	0.9439	0.4877	3.1448	1.1673	0.4438	1.5956	0.0004	0.0052	0.5952	1.8394	0.0034	0.0003	0.1665	0.0001	0.1263	0.0018	0.43	1.1306	5.5156	29.5652	67.2196	1
3.2673	68.8572	8.5058	0.2986	0.8103	0.5002	0.265	0.1835	0.3544	1.5302	0.9194	-0.5442	0.8255	0.9248	0.5485	3.2431	1.3155	0.7872	2.8503	0.0004	0.0066	0.5275	1.496	0.0032	0.0003	0.2195	0.0001	0.1708	0.0027	0.5506	0.8193	6.893	48.3406	63.8773	1
6.3046	50.4481	0.1611	0.2658	0.8827	0.3842	0.2472	0.1365	0.4027	1.2862	0.9435	-0.6509	0.8432	0.9485	0.5308	4.6064	1.1818	1.1328	4.2655	0.0004	0.0089	0.2518	0.834	0.0019	0.0003	0.7396	0.0001	0.2871	0.0032	4.8565	1.1211	5.6235	30.4463	81.3679	1
11.2157	124.8985	-10.9494	0.4314	0.9084	0.4651	0.3945	0.1921	0.3216	1.5476	0.9272	-0.6197	0.8665	0.9332	0.4525	6.0252	1.4409	2.3555	8.9907	0.0003	0.0137	0.4573	1.1625	0.0026	0.0003	0.3001	0	0.1272	0.0048	3.1569	1.1306	5.5156	29.5652	84.5714	1
8.9425	103.948	0.4637	0.3564	0.886	0.4357	0.3299	0.1629	0.2942	1.6397	0.9363	-0.6742	0.9007	0.9412	0.4499	5.498	1.5187	1.5636	5.8978	0.0003	0.0117	0.4367	1.0968	0.0026	0.0003	0.3976	0	0.1141	0.004	3.4298	1.0369	5.5353	31.1914	89.0121	1
2.4649	28.7542	4.8106	0.2032	0.7965	0.3886	0.1865	0.129	0.4409	1.2345	0.9428	-0.5806	0.7973	0.9466	0.6173	2.8756	1.075	0.4991	1.7934	0.0005	0.0049	0.2817	1.2758	0.0025	0.0002	0.2928	0.0001	0.2491	0.0017	0.5009	0.8818	6.4776	42.3927	56.8335	1
7.0968	55.4872	0.6639	0.4427	0.8655	0.4827	0.4009	0.2043	0.2814	1.5725	0.9216	-0.6116	0.8659	0.9299	0.4061	4.7635	1.4726	1.6455	6.1394	0.0003	0.0097	0.5209	1.5433	0.0032	0.0003	0.1963	0	0.116	0.0033	1.1805	1.2419	4.948	24.0446	77.6105	1
4.4699	35.0373	3.9479	0.1648	0.8793	0.3703	0.1511	0.1171	0.3022	1.5336	0.9462	-0.6723	0.8879	0.9488	0.4442	3.9342	1.3849	0.6828	2.5663	0.0004	0.0064	0.5012	1.4145	0.0029	0.0003	0.2715	0.0001	0.1037	0.0019	1.664	1.0369	5.5353	31.1914	84.0319	1
6.8774	51.508	0.138	0.3584	0.8666	0.4799	0.3242	0.1851	0.316	1.5835	0.9244	-0.6118	0.8674	0.9314	0.437	4.7806	1.4375	1.343	5.0137	0.0004	0.0096	0.3656	1.1478	0.0026	0.0003	0.3156	0	0.1202	0.0032	2.1867	1.2959	5.3477	27.0735	78.9298	1
4.6743	21.9243	1.897	0.3061	0.8435	0.464	0.2745	0.1776	0.3194	1.5096	0.9239	-0.5906	0.8472	0.9312	0.4441	3.9241	1.3193	0.9777	3.6045	0.0005	0.0067	0.2834	1.2406	0.0024	0.0002	0.3168	0.0001	0.1746	0.0021	1.6049	1.2959	5.3477	27.0735	75.1885	1
5.1276	18.1564	-0.2508	0.2423	0.8717	0.4222	0.2195	0.151	0.3415	1.4021	0.9336	-0.6042	0.8384	0.9391	0.4248	4.1495	1.2459	0.944	3.5338	0.0005	0.0056	0.2041	1.0782	0.0019	0.0002	0.5685	0.0001	0.2613	0.0015	3.3386	1.4919	5.3077	26.4193	76.7229	1
4.2224	12.5872	0.9356	0.2903	0.7931	0.5354	0.2492	0.2028	0.2476	1.6585	0.9073	-0.5292	0.8348	0.9129	0.3525	3.8293	1.4226	0.7016	2.516	0.0005	0.0057	0.3305	1.4923	0.0027	0.0002	0.2244	0.0001	0.108	0.0015	1.2722	1.5146	4.5329	19.4702	79.6505	1
3.2092	9.8564	1.5498	0.1406	0.8473	0.3623	0.1281	0.1117	0.3499	1.3543	0.9471	-0.6188	0.8384	0.9486	0.4304	3.3579	1.232	0.4605	1.7015	0.0005	0.0049	0.3396	1.3455	0.0026	0.0002	0.2736	0.0001	0.1695	0.0014	0.8716	1.4919	5.3077	26.4193	68.378	1
2.9497	4.6098	0.617	0.1093	0.8501	0.323	0.1003	0.0952	0.3804	1.2237	0.9538	-0.6221	0.8178	0.9547	0.4588	3.2493	1.1262	0.3648	1.3499	0.0004	0.0049	0.5194	1.6251	0.0031	0.0003	0.2418	0.0001	0.1613	0.0018	0.6633	1.4834	5.3882	27.0323	73.5598	1
5.0709	35.1532	2.9865	0.2684	0.8722	0.419	0.2457	0.1508	0.3035	1.5594	0.936	-0.6549	0.8837	0.9416	0.4114	4.077	1.3831	1.0497	3.9303	0.0004	0.0073	0.2398	1.0136	0.0022	0.0002	0.3799	0	0.1837	0.0021	2.1649	1.3357	5.1224	25.115	77.3783	1
